# Supplementary material for: 9-Hy­droxy-4,8-dimethyl-12-(pyrrolidin-1-ylmeth­yl)-3,14-dioxatricyclo­[9.3.0.02,4]tetra­dec-7-en-13-one
Source: Acta Crystallogr Sect E Struct Rep Online. 2011 Aug 2;67(Pt 9):o2226–7. doi: 10.1107/S1600536811030467 (PMC3200593; doi:10.1107/S1600536811030467)
Supplement: Supplementary file 1 [file e-67-o2226-sup1.cif]

##############################################################################
#                                                                            #
# This CIF contains the data in a paper accepted for publication in          #
# Acta Crystallographica Section E. It conforms to the requirements of       #
# Notes for Authors for Acta Crystallographica Section E, and has been       #
# peer reviewed under the auspices of the IUCr Commission on Journals.       #
#                                                                            #
# Full details of the Crystallographic Information File format               #
# are given in the paper "The Crystallographic Information File (CIF):       #
# a New Standard Archive File for Crystallography" by S. R. Hall, F. H.      #
# Allen and I. D. Brown [Acta Cryst. (1991), A47, 655-685].                  #
#                                                                            #
# The current version of the core CIF dictionary is obtainable from          #
# ftp://ftp.iucr.org/pub/cif_core.dic.                                       #
#                                                                            #
# Software is freely available for graphical display of the structure(s)     #
# in this CIF. For information consult the CIF software page                 #
# http://www.iucr.org/resources/cif/software.                                #
#                                                                            #
# This file may be used for bona fide research purposes within the           #
# scientific community so long as proper attribution is given to the journal # 
# article from which it was obtained.                                        #
#                                                                            #
##############################################################################
data_I
_audit_creation_method     SHELXL-97
_chemical_name_systematic
;
9-Hydroxy-4,8-dimethyl-12-(pyrrolidin-1-ylmethyl)-3,14-
dioxatricyclo[9.3.0.0^2,4^]tetradec-7-en-13-one
;
_chemical_name_common     ?
_chemical_formula_moiety     'C19 H29 N O4'
_chemical_formula_sum     'C19 H29 N O4'
_chemical_formula_iupac     'C19 H29 N O4'
_chemical_formula_weight     335.43
_chemical_melting_point     ?
_symmetry_cell_setting     orthorhombic
_symmetry_space_group_name_H-M     'P 21 21 21'
_symmetry_space_group_name_Hall     'P 2ac 2ab'
loop_
    _symmetry_equiv_pos_as_xyz
    'x, y, z'
    '-x+1/2, -y, z+1/2'
    '-x, y+1/2, -z+1/2'
    'x+1/2, -y+1/2, -z'
_cell_length_a     8.1389(6)
_cell_length_b     10.1788(7)
_cell_length_c     21.7669(15)
_cell_angle_alpha     90.00
_cell_angle_beta     90.00
_cell_angle_gamma     90.00
_cell_volume     1803.3(2)
_cell_formula_units_Z     4
_cell_measurement_reflns_used     7656
_cell_measurement_theta_min     3.7
_cell_measurement_theta_max     26.4
_cell_measurement_temperature     298(2)
_exptl_crystal_description     'PRISM'
_exptl_crystal_colour     'COLOURLESS'
_exptl_crystal_size_max     0.303
_exptl_crystal_size_mid     0.272
_exptl_crystal_size_min     0.180
_exptl_crystal_density_diffrn     1.236
_exptl_crystal_density_meas     ?
_exptl_crystal_density_method     'not measured'
_exptl_crystal_F_000     728
_exptl_absorpt_coefficient_mu     0.086
_exptl_absorpt_correction_type     multi-scan
_exptl_absorpt_process_details     '(SADABS; Bruker, 2008)'
_exptl_absorpt_correction_T_min     0.6337
_exptl_absorpt_correction_T_max     0.7456
_diffrn_ambient_temperature     298(2)
_diffrn_radiation_type     MoK\a
_diffrn_radiation_wavelength     0.71073
_diffrn_radiation_source     'fine-focus sealed tube'
_diffrn_radiation_monochromator     graphite
_diffrn_measurement_device_type     'Bruker APEXII CCD area-detector'
_diffrn_measurement_method     '\f and \w'
_diffrn_detector_area_resol_mean     8.3333
_diffrn_reflns_number     7656
_diffrn_reflns_av_R_equivalents     0.0529
_diffrn_reflns_av_sigmaI/netI     0.0609
_diffrn_reflns_theta_min     4.00
_diffrn_reflns_theta_max     26.37
_diffrn_reflns_theta_full     26.37
_diffrn_measured_fraction_theta_max     0.994
_diffrn_measured_fraction_theta_full     0.994
_diffrn_reflns_limit_h_min     -10
_diffrn_reflns_limit_h_max     9
_diffrn_reflns_limit_k_min     -10
_diffrn_reflns_limit_k_max     12
_diffrn_reflns_limit_l_min     -16
_diffrn_reflns_limit_l_max     27
_reflns_number_total     2110
_reflns_number_gt     1220
_reflns_threshold_expression     I>2\s(I)
_refine_ls_structure_factor_coef     Fsqd
_refine_ls_matrix_type     full
_refine_ls_R_factor_all     0.1025
_refine_ls_R_factor_gt     0.0448
_refine_ls_wR_factor_gt     0.0961
_refine_ls_wR_factor_ref     0.1211
_refine_ls_goodness_of_fit_ref     0.990
_refine_ls_restrained_S_all     0.990
_refine_ls_number_reflns     2110
_refine_ls_number_parameters     222
_refine_ls_number_restraints     0
_refine_ls_hydrogen_treatment     constr
_refine_ls_weighting_scheme     calc
_refine_ls_weighting_details
         'calc w=1/[\s^2^(Fo^2^)+(0.0601P)^2^+0.0000P] where P=(Fo^2^+2Fc^2^)/3'
_atom_sites_solution_hydrogens     geom
_atom_sites_solution_primary     direct
_atom_sites_solution_secondary     difmap
_refine_ls_shift/su_max     0.000
_refine_ls_shift/su_mean     0.000
_refine_diff_density_max     0.152
_refine_diff_density_min     -0.148
_refine_ls_extinction_method     'SHELXL97 (Sheldrick, 2008)'
_refine_ls_extinction_coef     0.017(3)
_refine_ls_extinction_expression
                                  'Fc^*^=kFc[1+0.001xFc^2^\l^3^/sin(2\q)]^-1/4^'
loop_
    _atom_type_symbol
    _atom_type_description
    _atom_type_scat_dispersion_real
    _atom_type_scat_dispersion_imag
    _atom_type_scat_source
    'C' 'C' 0.0033 0.0000
                         'International Tables Vol C Tables 4.2.6.8 and 6.1.1.4'
    'H' 'H' 0.0000 0.0000
                         'International Tables Vol C Tables 4.2.6.8 and 6.1.1.4'
    'N' 'N' 0.0061 0.0000
                         'International Tables Vol C Tables 4.2.6.8 and 6.1.1.4'
    'O' 'O' 0.0106 0.0000
                         'International Tables Vol C Tables 4.2.6.8 and 6.1.1.4'
_computing_data_collection     'APEX2 (Bruker, 2005)'
_computing_cell_refinement     'APEX2 and SAINT (Bruker, 2005)'
_computing_data_reduction     'SAINT (Bruker, 2005)'
_computing_structure_solution     'SHELXS97 (Sheldrick, 2008)'
_computing_structure_refinement     'SHELXL97 (Sheldrick, 2008)'
_computing_molecular_graphics
                  'ORTEP-3 for Windows (Farrugia, 1997) and PLATON (Spek, 2009)'
_computing_publication_material     'WinGX (Farrugia, 1999)'
loop_
    _atom_site_type_symbol
    _atom_site_label
    _atom_site_fract_x
    _atom_site_fract_y
    _atom_site_fract_z
    _atom_site_U_iso_or_equiv
    _atom_site_adp_type
    _atom_site_calc_flag
    _atom_site_refinement_flags
    _atom_site_occupancy
    _atom_site_symmetry_multiplicity
    _atom_site_disorder_assembly
    _atom_site_disorder_group
    C C1 0.2577(4) 1.0264(3) 0.09346(16) 0.0496(9) Uani d . 1 1 . .
    H H1 0.2982 1.1080 0.0749 0.059 Uiso calc R 1 1 . .
    C C3 0.1673(5) 1.0469(4) 0.15028(16) 0.0548(10) Uani d . 1 1 . .
    C C4 0.1500(5) 1.1871(4) 0.16990(18) 0.0673(11) Uani d . 1 1 . .
    H H4A 0.2481 1.2346 0.1578 0.081 Uiso calc R 1 1 . .
    H H4B 0.1430 1.1901 0.2144 0.081 Uiso calc R 1 1 . .
    C C5 -0.0026(5) 1.2584(4) 0.14249(19) 0.0694(12) Uani d . 1 1 . .
    H H5A -0.0984 1.2386 0.1674 0.083 Uiso calc R 1 1 . .
    H H5B 0.0151 1.3526 0.1438 0.083 Uiso calc R 1 1 . .
    C C6 -0.0347(5) 1.2170(3) 0.07708(16) 0.0508(10) Uani d . 1 1 . .
    H H6 0.0391 1.2462 0.0475 0.061 Uiso calc R 1 1 . .
    C C7 -0.1572(4) 1.1435(3) 0.05791(15) 0.0427(8) Uani d . 1 1 . .
    C C8 -0.1582(4) 1.0771(3) -0.00454(15) 0.0462(9) Uani d . 1 1 . .
    H H8 -0.2722 1.0556 -0.0150 0.055 Uiso calc R 1 1 . .
    C C9 -0.0599(4) 0.9476(3) -0.00085(16) 0.0441(8) Uani d . 1 1 . .
    H H9A -0.0842 0.9051 0.0380 0.053 Uiso calc R 1 1 . .
    H H9B -0.0968 0.8897 -0.0334 0.053 Uiso calc R 1 1 . .
    C C10 0.1272(4) 0.9652(3) -0.00631(15) 0.0428(8) Uani d . 1 1 . .
    H H10 0.1484 1.0592 -0.0118 0.051 Uiso calc R 1 1 . .
    C C11 0.2305(4) 0.9192(3) 0.04834(16) 0.0469(9) Uani d . 1 1 . .
    H H11 0.1811 0.8422 0.0680 0.056 Uiso calc R 1 1 . .
    C C12 0.3823(5) 0.8774(3) -0.0393(2) 0.0580(10) Uani d . 1 1 . .
    C C13 0.2083(4) 0.8935(3) -0.05999(17) 0.0519(10) Uani d . 1 1 . .
    H H13 0.1584 0.8063 -0.0639 0.062 Uiso calc R 1 1 . .
    C C14 0.1989(5) 0.9619(4) -0.12159(17) 0.0604(11) Uani d . 1 1 . .
    H H14A 0.2482 1.0483 -0.1177 0.072 Uiso calc R 1 1 . .
    H H14B 0.2635 0.9126 -0.1511 0.072 Uiso calc R 1 1 . .
    C C15 -0.0436(6) 0.8528(4) -0.1647(2) 0.0802(14) Uani d . 1 1 . .
    H H15A -0.0827 0.8038 -0.1293 0.096 Uiso calc R 1 1 . .
    H H15B 0.0333 0.7987 -0.1874 0.096 Uiso calc R 1 1 . .
    C C16 -0.1830(7) 0.8946(5) -0.2044(3) 0.1017(17) Uani d . 1 1 . .
    H H16A -0.2811 0.9096 -0.1801 0.122 Uiso calc R 1 1 . .
    H H16B -0.2067 0.8285 -0.2353 0.122 Uiso calc R 1 1 . .
    C C17 -0.1246(6) 1.0221(5) -0.23440(19) 0.0808(14) Uani d . 1 1 . .
    H H17A -0.1037 1.0089 -0.2778 0.097 Uiso calc R 1 1 . .
    H H17B -0.2065 1.0907 -0.2298 0.097 Uiso calc R 1 1 . .
    C C18 0.0303(6) 1.0581(4) -0.20152(16) 0.0690(12) Uani d . 1 1 . .
    H H18A 0.1253 1.0398 -0.2270 0.083 Uiso calc R 1 1 . .
    H H18B 0.0303 1.1507 -0.1910 0.083 Uiso calc R 1 1 . .
    C C19 0.0421(5) 0.9509(4) 0.17490(18) 0.0735(13) Uani d . 1 1 . .
    H H19A 0.0628 0.8653 0.1581 0.110 Uiso calc R 1 1 . .
    H H19B -0.0662 0.9791 0.1634 0.110 Uiso calc R 1 1 . .
    H H19C 0.0499 0.9474 0.2189 0.110 Uiso calc R 1 1 . .
    C C20 -0.3045(5) 1.1034(4) 0.09593(18) 0.0682(12) Uani d . 1 1 . .
    H H20A -0.2922 1.1361 0.1370 0.102 Uiso calc R 1 1 . .
    H H20B -0.3124 1.0093 0.0969 0.102 Uiso calc R 1 1 . .
    H H20C -0.4025 1.1393 0.0780 0.102 Uiso calc R 1 1 . .
    N N 0.0336(4) 0.9768(3) -0.14550(13) 0.0539(8) Uani d . 1 1 . .
    O O1 0.5035(4) 0.8578(3) -0.06984(15) 0.0824(9) Uani d . 1 1 . .
    O O2 0.3922(3) 0.8876(2) 0.02235(13) 0.0600(7) Uani d . 1 1 . .
    O O3 0.3332(3) 0.9963(3) 0.15201(12) 0.0662(8) Uani d . 1 1 . .
    O O4 -0.0948(3) 1.1599(2) -0.05115(11) 0.0544(7) Uani d . 1 1 . .
    H H4 -0.0741 1.1161 -0.0818 0.060(13) Uiso calc R 1 1 . .
loop_
    _atom_site_aniso_label
    _atom_site_aniso_U_11
    _atom_site_aniso_U_22
    _atom_site_aniso_U_33
    _atom_site_aniso_U_12
    _atom_site_aniso_U_13
    _atom_site_aniso_U_23
    C1 0.040(2) 0.055(2) 0.054(2) -0.0002(18) -0.0123(19) 0.0075(18)
    C3 0.046(2) 0.071(3) 0.047(2) 0.004(2) -0.0050(19) 0.011(2)
    C4 0.059(3) 0.088(3) 0.055(2) 0.000(2) -0.009(2) -0.010(2)
    C5 0.072(3) 0.070(3) 0.066(3) 0.007(2) -0.003(3) -0.012(2)
    C6 0.050(2) 0.049(2) 0.053(2) 0.0035(18) -0.001(2) -0.0002(17)
    C7 0.0356(19) 0.0471(19) 0.0454(19) 0.0053(16) 0.0035(18) 0.0030(17)
    C8 0.038(2) 0.054(2) 0.046(2) -0.0014(15) -0.0027(18) 0.0111(18)
    C9 0.043(2) 0.0413(18) 0.0484(19) -0.0034(15) -0.0035(17) 0.0050(17)
    C10 0.041(2) 0.0349(17) 0.052(2) 0.0005(15) -0.0019(18) 0.0044(16)
    C11 0.038(2) 0.0424(19) 0.060(2) 0.0016(15) -0.0031(19) 0.0104(17)
    C12 0.055(3) 0.041(2) 0.078(3) 0.0097(19) 0.009(3) -0.0028(19)
    C13 0.051(2) 0.0458(19) 0.059(2) -0.0019(17) 0.008(2) -0.0038(18)
    C14 0.062(3) 0.064(2) 0.056(2) 0.004(2) 0.012(2) -0.007(2)
    C15 0.106(4) 0.065(3) 0.069(3) -0.026(3) -0.011(3) -0.011(2)
    C16 0.111(4) 0.109(4) 0.085(3) -0.026(4) -0.022(3) -0.012(3)
    C17 0.091(4) 0.093(3) 0.059(2) 0.003(3) -0.012(3) -0.012(2)
    C18 0.083(3) 0.079(3) 0.045(2) -0.009(3) 0.006(2) 0.004(2)
    C19 0.067(3) 0.089(3) 0.065(2) -0.011(3) 0.002(2) 0.026(2)
    C20 0.046(2) 0.095(3) 0.064(2) -0.002(2) 0.008(2) 0.001(2)
    N 0.062(2) 0.0553(18) 0.0444(16) -0.0090(16) 0.0040(16) -0.0051(15)
    O1 0.068(2) 0.0735(19) 0.106(2) 0.0188(16) 0.0221(19) -0.0043(18)
    O2 0.0461(16) 0.0548(15) 0.0791(19) 0.0125(13) -0.0057(14) 0.0001(13)
    O3 0.0478(16) 0.0875(19) 0.0634(16) 0.0074(14) -0.0176(14) 0.0097(14)
    O4 0.0635(17) 0.0531(14) 0.0466(14) 0.0046(14) 0.0035(14) 0.0102(13)
_geom_special_details
;
All s.u.'s (except the s.u. in the dihedral angle between two l.s. planes) are
estimated using the full covariance matrix. The cell s.u.'s are taken into
account individually in the estimation of s.u.'s in distances, angles and
torsion angles; correlations between s.u.'s in cell parameters are only used
when they are defined by crystal symmetry. An approximate (isotropic)
treatment of cell s.u.'s is used for estimating s.u.'s involving l.s. planes.
;
loop_
    _geom_bond_atom_site_label_1
    _geom_bond_atom_site_label_2
    _geom_bond_site_symmetry_2
    _geom_bond_distance
    _geom_bond_publ_flag
    C1 O3 . 1.448(4) ?
    C1 C3 . 1.454(5) ?
    C1 C11 . 1.485(5) ?
    C1 H1 . 0.9800 ?
    C3 O3 . 1.446(4) ?
    C3 C4 . 1.496(5) ?
    C3 C19 . 1.510(5) ?
    C4 C5 . 1.558(5) ?
    C4 H4A . 0.9700 ?
    C4 H4B . 0.9700 ?
    C5 C6 . 1.508(5) ?
    C5 H5A . 0.9700 ?
    C5 H5B . 0.9700 ?
    C6 C7 . 1.315(4) ?
    C6 H6 . 0.9300 ?
    C7 C20 . 1.513(5) ?
    C7 C8 . 1.518(5) ?
    C8 O4 . 1.417(4) ?
    C8 C9 . 1.544(5) ?
    C8 H8 . 0.9800 ?
    C9 C10 . 1.538(4) ?
    C9 H9A . 0.9700 ?
    C9 H9B . 0.9700 ?
    C10 C13 . 1.528(5) ?
    C10 C11 . 1.530(4) ?
    C10 H10 . 0.9800 ?
    C11 O2 . 1.468(4) ?
    C11 H11 . 0.9800 ?
    C12 O1 . 1.206(4) ?
    C12 O2 . 1.349(5) ?
    C12 C13 . 1.495(5) ?
    C13 C14 . 1.513(5) ?
    C13 H13 . 0.9800 ?
    C14 N . 1.450(4) ?
    C14 H14A . 0.9700 ?
    C14 H14B . 0.9700 ?
    C15 N . 1.470(5) ?
    C15 C16 . 1.489(6) ?
    C15 H15A . 0.9700 ?
    C15 H15B . 0.9700 ?
    C16 C17 . 1.529(6) ?
    C16 H16A . 0.9700 ?
    C16 H16B . 0.9700 ?
    C17 C18 . 1.495(6) ?
    C17 H17A . 0.9700 ?
    C17 H17B . 0.9700 ?
    C18 N . 1.474(5) ?
    C18 H18A . 0.9700 ?
    C18 H18B . 0.9700 ?
    C19 H19A . 0.9600 ?
    C19 H19B . 0.9600 ?
    C19 H19C . 0.9600 ?
    C20 H20A . 0.9600 ?
    C20 H20B . 0.9600 ?
    C20 H20C . 0.9600 ?
    O4 H4 . 0.8200 ?
loop_
    _geom_angle_atom_site_label_1
    _geom_angle_atom_site_label_2
    _geom_angle_atom_site_label_3
    _geom_angle_site_symmetry_1
    _geom_angle_site_symmetry_3
    _geom_angle
    _geom_angle_publ_flag
    O3 C1 C3 . . 59.8(2) ?
    O3 C1 C11 . . 119.3(3) ?
    C3 C1 C11 . . 126.3(3) ?
    O3 C1 H1 . . 113.6 ?
    C3 C1 H1 . . 113.6 ?
    C11 C1 H1 . . 113.6 ?
    O3 C3 C1 . . 59.9(2) ?
    O3 C3 C4 . . 114.9(3) ?
    C1 C3 C4 . . 115.3(3) ?
    O3 C3 C19 . . 113.0(3) ?
    C1 C3 C19 . . 123.4(4) ?
    C4 C3 C19 . . 116.9(4) ?
    C3 C4 C5 . . 114.2(3) ?
    C3 C4 H4A . . 108.7 ?
    C5 C4 H4A . . 108.7 ?
    C3 C4 H4B . . 108.7 ?
    C5 C4 H4B . . 108.7 ?
    H4A C4 H4B . . 107.6 ?
    C6 C5 C4 . . 111.7(3) ?
    C6 C5 H5A . . 109.3 ?
    C4 C5 H5A . . 109.3 ?
    C6 C5 H5B . . 109.3 ?
    C4 C5 H5B . . 109.3 ?
    H5A C5 H5B . . 107.9 ?
    C7 C6 C5 . . 126.2(4) ?
    C7 C6 H6 . . 116.9 ?
    C5 C6 H6 . . 116.9 ?
    C6 C7 C20 . . 125.5(3) ?
    C6 C7 C8 . . 122.8(3) ?
    C20 C7 C8 . . 111.4(3) ?
    O4 C8 C7 . . 112.0(3) ?
    O4 C8 C9 . . 110.9(3) ?
    C7 C8 C9 . . 109.3(3) ?
    O4 C8 H8 . . 108.2 ?
    C7 C8 H8 . . 108.2 ?
    C9 C8 H8 . . 108.2 ?
    C10 C9 C8 . . 114.2(3) ?
    C10 C9 H9A . . 108.7 ?
    C8 C9 H9A . . 108.7 ?
    C10 C9 H9B . . 108.7 ?
    C8 C9 H9B . . 108.7 ?
    H9A C9 H9B . . 107.6 ?
    C13 C10 C11 . . 102.2(3) ?
    C13 C10 C9 . . 115.6(3) ?
    C11 C10 C9 . . 116.6(3) ?
    C13 C10 H10 . . 107.3 ?
    C11 C10 H10 . . 107.3 ?
    C9 C10 H10 . . 107.3 ?
    O2 C11 C1 . . 106.4(3) ?
    O2 C11 C10 . . 105.1(3) ?
    C1 C11 C10 . . 111.8(3) ?
    O2 C11 H11 . . 111.1 ?
    C1 C11 H11 . . 111.1 ?
    C10 C11 H11 . . 111.1 ?
    O1 C12 O2 . . 120.8(4) ?
    O1 C12 C13 . . 128.9(4) ?
    O2 C12 C13 . . 110.3(3) ?
    C12 C13 C14 . . 111.4(3) ?
    C12 C13 C10 . . 103.4(3) ?
    C14 C13 C10 . . 115.8(3) ?
    C12 C13 H13 . . 108.6 ?
    C14 C13 H13 . . 108.6 ?
    C10 C13 H13 . . 108.6 ?
    N C14 C13 . . 114.4(3) ?
    N C14 H14A . . 108.7 ?
    C13 C14 H14A . . 108.7 ?
    N C14 H14B . . 108.7 ?
    C13 C14 H14B . . 108.7 ?
    H14A C14 H14B . . 107.6 ?
    N C15 C16 . . 104.2(4) ?
    N C15 H15A . . 110.9 ?
    C16 C15 H15A . . 110.9 ?
    N C15 H15B . . 110.9 ?
    C16 C15 H15B . . 110.9 ?
    H15A C15 H15B . . 108.9 ?
    C15 C16 C17 . . 104.7(4) ?
    C15 C16 H16A . . 110.8 ?
    C17 C16 H16A . . 110.8 ?
    C15 C16 H16B . . 110.8 ?
    C17 C16 H16B . . 110.8 ?
    H16A C16 H16B . . 108.9 ?
    C18 C17 C16 . . 105.4(4) ?
    C18 C17 H17A . . 110.7 ?
    C16 C17 H17A . . 110.7 ?
    C18 C17 H17B . . 110.7 ?
    C16 C17 H17B . . 110.7 ?
    H17A C17 H17B . . 108.8 ?
    N C18 C17 . . 105.9(3) ?
    N C18 H18A . . 110.6 ?
    C17 C18 H18A . . 110.6 ?
    N C18 H18B . . 110.6 ?
    C17 C18 H18B . . 110.6 ?
    H18A C18 H18B . . 108.7 ?
    C3 C19 H19A . . 109.5 ?
    C3 C19 H19B . . 109.5 ?
    H19A C19 H19B . . 109.5 ?
    C3 C19 H19C . . 109.5 ?
    H19A C19 H19C . . 109.5 ?
    H19B C19 H19C . . 109.5 ?
    C7 C20 H20A . . 109.5 ?
    C7 C20 H20B . . 109.5 ?
    H20A C20 H20B . . 109.5 ?
    C7 C20 H20C . . 109.5 ?
    H20A C20 H20C . . 109.5 ?
    H20B C20 H20C . . 109.5 ?
    C14 N C15 . . 114.1(3) ?
    C14 N C18 . . 111.9(3) ?
    C15 N C18 . . 103.8(3) ?
    C12 O2 C11 . . 110.3(3) ?
    C3 O3 C1 . . 60.3(2) ?
    C8 O4 H4 . . 109.5 ?
loop_
    _geom_hbond_atom_site_label_D
    _geom_hbond_atom_site_label_H
    _geom_hbond_atom_site_label_A
    _geom_hbond_site_symmetry_A
    _geom_hbond_distance_DH
    _geom_hbond_distance_HA
    _geom_hbond_distance_DA
    _geom_hbond_angle_DHA
    _geom_hbond_publ_flag
    O4 H4 N 1_555 0.82 2.17 2.964(4) 164 yes
    C1 H1 O4 4_575 0.98 2.57 3.533(4) 167 yes
    C11 H11 O1 4_465 0.98 2.50 3.403(4) 154 yes
_iucr_refine_instructions_details
;
TITL P43Berraho_0m in P2(1)2(1)2(1)
CELL  0.71073   8.1389  10.1788  21.7669   90.000   90.000   90.000
ZERR     4.00   0.0006   0.0007   0.0015    0.000    0.000    0.000
LATT  -1
SYMM  1/2 - X, - Y, 1/2 + Z
SYMM  - X, 1/2 + Y, 1/2 - Z
SYMM  1/2 + X, 1/2 - Y, - Z
SFAC  C    H    N    O
UNIT  76   116  4    16
MERG   4
OMIT     1   0   2
OMIT     1   0   1
OMIT     1   1   0
OMIT     0   1   3
OMIT     0   1   1
OMIT     0   1   2
OMIT     1   1   2
SHEL   40  0.8
FMAP   2
PLAN   10
ACTA    52.80
BOND   $H
L.S.  10
WGHT    0.060100
EXTI    0.016905
FVAR       0.22235
MOLE    1
C1    1    0.257697    1.026435    0.093457    11.00000    0.03965    0.05488 =
         0.05415    0.00749   -0.01229   -0.00023
AFIX  13
H1    2    0.298197    1.107951    0.074893    11.00000   -1.20000
AFIX   0
C3    1    0.167325    1.046877    0.150275    11.00000    0.04587    0.07134 =
         0.04730    0.01089   -0.00502    0.00392
C4    1    0.150001    1.187090    0.169900    11.00000    0.05901    0.08782 =
         0.05508   -0.01001   -0.00908   -0.00023
AFIX  23
H4A   2    0.248135    1.234606    0.157827    11.00000   -1.20000
H4B   2    0.143020    1.190117    0.214364    11.00000   -1.20000
AFIX   0
C5    1   -0.002646    1.258401    0.142492    11.00000    0.07185    0.07027 =
         0.06609   -0.01235   -0.00303    0.00671
AFIX  23
H5A   2   -0.098380    1.238644    0.167374    11.00000   -1.20000
H5B   2    0.015130    1.352588    0.143817    11.00000   -1.20000
AFIX   0
C6    1   -0.034734    1.216992    0.077078    11.00000    0.05012    0.04887 =
         0.05339   -0.00020   -0.00133    0.00354
AFIX  43
H6    2    0.039135    1.246223    0.047486    11.00000   -1.20000
AFIX   0
C7    1   -0.157249    1.143475    0.057914    11.00000    0.03563    0.04712 =
         0.04543    0.00304    0.00347    0.00533
C8    1   -0.158235    1.077088   -0.004543    11.00000    0.03849    0.05374 =
         0.04636    0.01114   -0.00271   -0.00136
AFIX  13
H8    2   -0.272231    1.055576   -0.014983    11.00000   -1.20000
AFIX   0
C9    1   -0.059908    0.947625   -0.000852    11.00000    0.04277    0.04126 =
         0.04840    0.00498   -0.00350   -0.00341
AFIX  23
H9A   2   -0.084152    0.905110    0.037986    11.00000   -1.20000
H9B   2   -0.096790    0.889664   -0.033426    11.00000   -1.20000
AFIX   0
C10   1    0.127205    0.965207   -0.006313    11.00000    0.04143    0.03492 =
         0.05204    0.00445   -0.00189    0.00049
AFIX  13
H10   2    0.148385    1.059250   -0.011821    11.00000   -1.20000
AFIX   0
C11   1    0.230452    0.919233    0.048337    11.00000    0.03830    0.04235 =
         0.05991    0.01044   -0.00306    0.00158
AFIX  13
H11   2    0.181127    0.842165    0.068036    11.00000   -1.20000
AFIX   0
C12   1    0.382314    0.877378   -0.039331    11.00000    0.05461    0.04112 =
         0.07834   -0.00276    0.00931    0.00974
C13   1    0.208323    0.893465   -0.059990    11.00000    0.05113    0.04578 =
         0.05879   -0.00376    0.00793   -0.00190
AFIX  13
H13   2    0.158377    0.806255   -0.063876    11.00000   -1.20000
AFIX   0
C14   1    0.198867    0.961944   -0.121585    11.00000    0.06163    0.06358 =
         0.05593   -0.00655    0.01247    0.00354
AFIX  23
H14A  2    0.248156    1.048316   -0.117732    11.00000   -1.20000
H14B  2    0.263518    0.912585   -0.151060    11.00000   -1.20000
AFIX   0
C15   1   -0.043605    0.852807   -0.164659    11.00000    0.10646    0.06538 =
         0.06878   -0.01087   -0.01051   -0.02605
AFIX  23
H15A  2   -0.082733    0.803805   -0.129350    11.00000   -1.20000
H15B  2    0.033284    0.798675   -0.187430    11.00000   -1.20000
AFIX   0
C16   1   -0.183039    0.894584   -0.204406    11.00000    0.11133    0.10851 =
         0.08526   -0.01165   -0.02154   -0.02555
AFIX  23
H16A  2   -0.281144    0.909583   -0.180094    11.00000   -1.20000
H16B  2   -0.206694    0.828462   -0.235254    11.00000   -1.20000
AFIX   0
C17   1   -0.124615    1.022120   -0.234397    11.00000    0.09112    0.09266 =
         0.05874   -0.01224   -0.01205    0.00331
AFIX  23
H17A  2   -0.103722    1.008891   -0.277831    11.00000   -1.20000
H17B  2   -0.206452    1.090682   -0.229751    11.00000   -1.20000
AFIX   0
C18   1    0.030251    1.058092   -0.201516    11.00000    0.08344    0.07914 =
         0.04451    0.00405    0.00567   -0.00869
AFIX  23
H18A  2    0.125262    1.039783   -0.227021    11.00000   -1.20000
H18B  2    0.030324    1.150719   -0.191044    11.00000   -1.20000
AFIX   0
C19   1    0.042054    0.950949    0.174902    11.00000    0.06671    0.08868 =
         0.06511    0.02563    0.00190   -0.01131
AFIX 137
H19A  2    0.062799    0.865315    0.158127    11.00000   -1.50000
H19B  2   -0.066186    0.979149    0.163359    11.00000   -1.50000
H19C  2    0.049908    0.947397    0.218876    11.00000   -1.50000
AFIX   0
C20   1   -0.304523    1.103371    0.095933    11.00000    0.04562    0.09539 =
         0.06350    0.00112    0.00836   -0.00169
AFIX 137
H20A  2   -0.292163    1.136070    0.137042    11.00000   -1.50000
H20B  2   -0.312366    1.009286    0.096855    11.00000   -1.50000
H20C  2   -0.402504    1.139305    0.078029    11.00000   -1.50000
AFIX   0
N     3    0.033577    0.976836   -0.145500    11.00000    0.06187    0.05530 =
         0.04442   -0.00513    0.00402   -0.00896
O1    4    0.503506    0.857808   -0.069836    11.00000    0.06754    0.07349 =
         0.10622   -0.00430    0.02213    0.01879
O2    4    0.392171    0.887574    0.022348    11.00000    0.04613    0.05478 =
         0.07911    0.00014   -0.00567    0.01248
O3    4    0.333216    0.996266    0.152005    11.00000    0.04776    0.08748 =
         0.06338    0.00970   -0.01760    0.00735
O4    4   -0.094777    1.159909   -0.051148    11.00000    0.06354    0.05309 =
         0.04659    0.01020    0.00351    0.00460
AFIX 147
H4    2   -0.074134    1.116058   -0.081793    11.00000    0.06039
HKLF    4
REM  P43Berraho_0m in P2(1)2(1)2(1)
REM R1 =  0.0448 for   1220 Fo > 4sig(Fo)  and  0.1025 for all   2110 data
REM    222 parameters refined using      0 restraints
END
WGHT      0.0601      0.0000
REM Highest difference peak  0.152,  deepest hole -0.148,  1-sigma level  0.038
Q1    1  -0.2585  1.0064 -0.1620  11.00000  0.05    0.15
Q2    1   0.3075  0.9979  0.1132  11.00000  0.05    0.15
Q3    1  -0.3769  1.0669 -0.0783  11.00000  0.05    0.14
Q4    1   0.5101  0.9543  0.1577  11.00000  0.05    0.14
Q5    1   0.0740  0.9273 -0.2411  11.00000  0.05    0.14
Q6    1  -0.1689  1.0049 -0.1088  11.00000  0.05    0.14
Q7    1   0.1710  1.0156 -0.0119  11.00000  0.05    0.13
Q8    1   0.0298  0.9947 -0.2816  11.00000  0.05    0.13
Q9    1  -0.1081  0.9705 -0.3410  11.00000  0.05    0.13
Q10   1  -0.1744  0.9845  0.0923  11.00000  0.05    0.13
;
data_global
_journal_date_recd_electronic     2011-07-24
_journal_date_accepted     2011-07-28
_journal_name_full     'Acta Crystallographica, Section E'
_journal_year     2011
_journal_volume     67
_journal_issue      9
_journal_page_first     o2226
_journal_page_last     o2227
_journal_paper_category     QO
_journal_coeditor_code     ZL2390
_publ_contact_author_name     'Dr Mohamed Moumou'
_publ_contact_author_address
;
Laboratoire de Chimie des Substances Naturelles
URAC16.Facult\'e des Sciences Semlalia,
BP 2390 Bd My Abdellah,
40000 Marrakech
Morocco.
;
_publ_contact_author_email     'mberraho@yahoo.fr'
_publ_contact_author_fax     '0021224437408'
_publ_contact_author_phone     '0021224434649'
_publ_section_title
;\
9-Hydroxy-4,8-dimethyl-12-(pyrrolidin-1-ylmethyl)-3,14-\
dioxatricyclo[9.3.0.0^2,4^]tetradec-7-en-13-one
;
loop_
    _publ_author_name
    _publ_author_address
    'Moumou, Mohamed'
;
Laboratoire de Chimie Biomoleculaire,
Substances Naturelles et R\'eactivit\'e
URAC16
Facult\'e des Sciences Semlalia,
BP 2390 Bd My Abdellah,
40000 Marrakech
Morocco
;
    'Benharref, Ahmed'
;
Laboratoire de Chimie Biomoleculaire,
Substances Naturelles et R\'eactivit\'e
URAC16
Facult\'e des Sciences Semlalia,
BP 2390 Bd My Abdellah,
40000 Marrakech
Morocco
;
    'Avignant, Daniel'
;
Laboratoire des Mat\'eriaux Inorganiques,
Universit\'e Blaise Pascal, UMR CNRS 6002, 24 Avenue des Landais,
63177 Aubi\`ere, France
;
    'Oudahmane, Abdelghani'
;
Laboratoire des Mat\'eriaux Inorganiques,
Universit\'e Blaise Pascal, UMR CNRS 6002, 24 Avenue des Landais,
63177 Aubi\`ere, France
;
    'Akssira, Mohamed'
;
Laboratoire de Chimie Bioorganique et Analytique,
URAC 22, BP 146, FSTM, Universit\'e Hassan II
Mohammedia--Casablanca 20810 Mohammedia, Morocco
;
    'Berraho, Moha'
;
Laboratoire de Chimie Biomoleculaire,
Substances Naturelles et R\'eactivit\'e
URAC16
Facult\'e des Sciences Semlalia,
BP 2390 Bd My Abdellah,
40000 Marrakech
Morocco
;
