# Supplementary material for: 9-Hy­droxy-4,8-dimethyl-12-(pyrrolidin-1-ylmeth­yl)-3,14-dioxatricyclo­[9.3.0.02,4]tetra­dec-7-en-13-one
Source: Acta Crystallogr Sect E Struct Rep Online. 2011 Aug 2;67(Pt 9):o2226–7. doi: 10.1107/S1600536811030467 (PMC3200593; doi:10.1107/S1600536811030467)
Supplement: Supplementary file 2 [file e-67-o2226-Isup2.hkl]

#
# h,k,l, Fc-squared, Fo-squared, sigma(Fo-squared) and status flag
#
data_I
_shelx_title ' P43Berraho_0m in P2(1)2(1)2(1)'
_shelx_refln_list_code          4
_shelx_F_calc_maximum      150.25
_exptl_crystal_F_000       728.00
_reflns_d_resolution_high  0.8000
 
loop_
 _symmetry_equiv_pos_as_xyz
 'x, y, z'
 '-x+1/2, -y, z+1/2'
 '-x, y+1/2, -z+1/2'
 'x+1/2, -y+1/2, -z'
 
_cell_length_a     8.1389
_cell_length_b    10.1788
_cell_length_c    21.7669
_cell_angle_alpha  90.000
_cell_angle_beta   90.000
_cell_angle_gamma  90.000
 
_shelx_F_squared_multiplier     1.000
 
loop_
 _refln_index_h
 _refln_index_k
 _refln_index_l
 _refln_F_squared_calc
 _refln_F_squared_meas
 _refln_F_squared_sigma
 _refln_observed_status
   2   0   0      261.45      240.80      8.91 o
   4   0   0       39.29       53.21     13.25 o
   6   0   0      431.64      427.29     27.99 o
   8   0   0       10.94       11.93     13.35 o
  10   0   0       15.13       -2.83     15.98 o
   2   1   0       86.33      101.01     12.10 o
   3   1   0      352.34      321.23      8.63 o
   4   1   0        3.10        2.41      2.86 o
   5   1   0       23.54       24.62      4.93 o
   6   1   0       76.50       92.93     10.28 o
   7   1   0       12.89        7.91      8.06 o
   8   1   0        2.37        1.31      8.58 o
   9   1   0       42.48       44.22     17.60 o
  10   1   0        1.57      -10.37     10.37 o
   0   2   0    22576.34    28487.63    765.75 o
   1   2   0     2277.20     2144.94     62.92 o
   2   2   0     3323.21     3340.20     45.17 o
   3   2   0       82.52       82.37      4.20 o
   4   2   0       50.01       49.18      4.99 o
   5   2   0      802.63      790.37     20.79 o
   6   2   0        0.00        5.21      8.70 o
   7   2   0      611.13      603.98     25.50 o
   8   2   0       12.87        4.66      9.39 o
   9   2   0        1.23       -5.73     10.25 o
  10   2   0       16.43      -12.63     12.63 o
   1   3   0     3462.57     3096.94     37.75 o
   2   3   0      149.81      158.87      9.77 o
   3   3   0       50.79       58.91      5.39 o
   4   3   0      471.87      474.25     17.86 o
   5   3   0      104.83      107.80     23.68 o
   6   3   0        4.07        6.68      6.69 o
   7   3   0      167.01      187.77     15.37 o
   8   3   0        0.46       -4.51      8.55 o
   9   3   0       13.60        3.33     11.56 o
   0   4   0      897.99      874.58     19.01 o
   1   4   0     1496.49     1461.45     22.11 o
   2   4   0      101.90      103.44      5.92 o
   3   4   0        0.00        0.99      2.63 o
   4   4   0      256.35      280.79     10.92 o
   5   4   0       28.48       17.52      6.53 o
   6   4   0       29.55       36.39      8.50 o
   7   4   0       90.14      127.63     13.09 o
   8   4   0        0.08       -5.45      8.16 o
   9   4   0        7.76       -0.89     10.25 o
   1   5   0      269.25      285.10     10.72 o
   2   5   0      154.27      177.77      7.83 o
   3   5   0      132.02      116.47      8.04 o
   4   5   0        0.08       -3.57      3.57 o
   5   5   0      161.44      155.07      9.71 o
   6   5   0        0.25        0.49      5.02 o
   7   5   0      179.84      194.25     15.66 o
   8   5   0        0.01       -8.75      8.75 o
   9   5   0        5.37       11.53     19.22 o
   0   6   0       26.43       24.05      6.27 o
   1   6   0      572.01      545.40     16.47 o
   2   6   0      127.09      143.02     10.65 o
   3   6   0       49.47       40.25      9.30 o
   4   6   0      144.75      151.34      8.27 o
   5   6   0      116.77      125.29      9.13 o
   6   6   0       18.36       25.19      6.73 o
   7   6   0        5.27       10.54      6.73 o
   8   6   0       10.37       -1.07      8.45 o
   1   7   0        7.79       16.88      6.65 o
   2   7   0      349.65      371.32     17.30 o
   3   7   0        0.23        1.72      9.00 o
   4   7   0       46.33       51.89      6.16 o
   5   7   0        3.02        3.05      5.53 o
   6   7   0       72.13       74.29      8.87 o
   7   7   0        7.35        5.76      7.22 o
   8   7   0       21.38       29.13     10.85 o
   0   8   0      101.60      129.53     16.80 o
   1   8   0       40.11       37.87      8.06 o
   2   8   0        3.11        2.59     15.58 o
   3   8   0       91.62      105.38     11.71 o
   4   8   0        9.33       -0.94     11.73 o
   5   8   0       22.73       29.14      6.97 o
   6   8   0        8.11       10.92      6.61 o
   7   8   0        0.00       -1.87      7.93 o
   1   9   0       26.78       24.31      7.97 o
   2   9   0       23.74       16.09      7.93 o
   3   9   0       36.17       39.25     10.72 o
   4   9   0        0.38        3.09      8.39 o
   5   9   0        1.44        6.61      8.29 o
   6   9   0        1.65       -5.87     10.32 o
   7   9   0       28.36       15.98     15.17 o
   0  10   0       79.20       78.51     16.19 o
   1  10   0        1.76       -2.87      8.29 o
   2  10   0       98.69      110.21     13.21 o
   3  10   0        1.13        7.38      8.15 o
   4  10   0        0.03       -5.78      6.93 o
   5  10   0        2.61       -1.21     12.14 o
   6  10   0        3.96       12.34     12.95 o
   1  11   0        0.03        2.99      7.79 o
   2  11   0       11.83        2.77      7.79 o
   3  11   0        0.04        1.34      9.20 o
   4  11   0        3.56        7.32      9.35 o
   5  11   0       18.78        8.29     12.74 o
   0  12   0       33.20       55.83     17.60 o
   1  12   0        6.70       14.37      9.58 o
   2  12   0        4.42        4.23      8.78 o
   3  12   0        7.28       13.98     11.02 o
   2   0   1     3339.02     3106.32     47.51 o
   3   0   1     1317.56     1293.50     22.74 o
   4   0   1     1546.08     1484.19     26.90 o
   5   0   1       16.27       21.89      4.13 o
   6   0   1      459.08      468.08     20.51 o
   7   0   1       97.98       98.54     12.20 o
   8   0   1       14.39       19.39     10.82 o
   9   0   1        1.41       -9.07      9.07 o
  10   0   1       19.17        4.39     12.66 o
   2   1   1      549.96      484.31      6.61 o
   3   1   1      262.20      294.08      5.84 o
   4   1   1       39.93       52.07      3.30 o
   5   1   1      143.99      159.77      5.80 o
   6   1   1      129.39      132.93      8.38 o
   7   1   1       42.55       49.48     10.05 o
   8   1   1       21.87       22.34      7.07 o
   9   1   1       41.07       52.02      9.27 o
  10   1   1       12.39       -8.48      8.48 o
   0   2   1     4489.95     4146.68    190.17 o
   1   2   1    14616.84    15878.38    126.78 o
   2   2   1     1398.05     1238.16     14.13 o
   3   2   1      573.94      525.18      8.44 o
   4   2   1       40.50       34.64      3.00 o
   5   2   1      370.82      391.09      9.56 o
   6   2   1      205.47      217.66     10.04 o
   7   2   1       78.29       88.90      8.39 o
   8   2   1        6.13        4.30      6.54 o
   9   2   1        0.51       -0.93      7.35 o
  10   2   1       23.99       22.31     10.91 o
   0   3   1     7448.11     7398.22     92.58 o
   1   3   1      427.61      415.96      7.44 o
   2   3   1     2304.70     2226.57     25.21 o
   3   3   1      462.11      457.56      8.81 o
   4   3   1      127.88      125.60     12.24 o
   5   3   1       16.65       16.45      6.58 o
   6   3   1      188.43      189.79     14.23 o
   7   3   1       20.42       15.49      6.06 o
   8   3   1       21.28       32.30      7.33 o
   9   3   1       19.48       11.76      7.78 o
   0   4   1      504.52      500.82      9.96 o
   1   4   1      338.15      327.58      5.94 o
   2   4   1     2510.28     2452.21     28.19 o
   3   4   1      364.83      341.89      6.43 o
   4   4   1      184.61      187.63      7.10 o
   5   4   1       81.58       78.59      6.26 o
   6   4   1      401.47      444.94     20.71 o
   7   4   1       20.02       17.07      6.05 o
   8   4   1        8.22        4.33      6.50 o
   9   4   1        0.83       -3.58      7.51 o
   0   5   1        0.06       -2.44      2.81 o
   1   5   1      922.54      893.31     14.77 o
   2   5   1       77.94       75.04      4.21 o
   3   5   1      112.39      116.90      5.66 o
   4   5   1      207.58      203.02      6.56 o
   5   5   1      217.53      223.42      7.93 o
   6   5   1      145.16      159.76     10.30 o
   7   5   1       10.92        6.77      5.66 o
   8   5   1       34.09       36.79     10.63 o
   9   5   1        8.55        0.80      9.35 o
   0   6   1       40.14       42.53      5.05 o
   1   6   1      594.00      581.96     11.04 o
   2   6   1       81.63       83.14      5.50 o
   3   6   1       20.69       22.31      3.87 o
   4   6   1       57.94       65.12      4.68 o
   5   6   1       23.86       25.96      4.26 o
   6   6   1       23.75       20.93      4.33 o
   7   6   1       35.86       33.45      5.54 o
   8   6   1       14.26        5.92      5.72 o
   0   7   1       62.74       48.69      6.52 o
   1   7   1      446.02      471.26     11.02 o
   2   7   1      140.57      136.71      7.92 o
   3   7   1        1.75        3.93      3.86 o
   4   7   1      125.25      115.42      9.28 o
   5   7   1       49.70       58.21      5.19 o
   6   7   1       73.43       73.91      6.20 o
   7   7   1        1.57        5.19      5.18 o
   8   7   1       15.09       13.32      7.37 o
   0   8   1       10.10       11.94      6.22 o
   1   8   1       30.13       32.35      5.38 o
   2   8   1      115.31      124.51      7.22 o
   3   8   1      162.83      169.12      9.59 o
   4   8   1       41.08       41.22      5.98 o
   5   8   1       77.08       82.51     10.15 o
   6   8   1       50.65       48.73      6.81 o
   7   8   1        0.99        2.94      6.48 o
   0   9   1       35.95       13.41      9.91 o
   1   9   1      230.28      225.32     11.29 o
   2   9   1       95.84       99.89      8.26 o
   3   9   1       73.08       68.89      7.64 o
   4   9   1       34.18       33.83      9.87 o
   5   9   1       66.10       70.46      6.77 o
   6   9   1       26.62       24.47      8.36 o
   7   9   1        2.52       14.74      8.30 o
   0  10   1       53.92       63.96     11.08 o
   1  10   1        5.53        9.02      6.63 o
   2  10   1        0.51       -0.08      5.11 o
   3  10   1       66.97       63.48      7.78 o
   4  10   1       10.86        5.43      5.89 o
   5  10   1       22.06       13.34      7.41 o
   6  10   1       11.20        4.95      9.37 o
   0  11   1       83.45       76.20     13.96 o
   1  11   1       24.09       31.62      8.61 o
   2  11   1        0.48       -4.13      5.44 o
   3  11   1        0.57       -2.56      5.44 o
   4  11   1       78.90       98.35     10.03 o
   5  11   1        6.38       -3.12      7.59 o
   0  12   1        5.16       -2.52      8.21 o
   1  12   1        1.61       -5.04      5.85 o
   2  12   1        1.91       -5.84      5.84 o
   3  12   1        6.13       -1.17      6.25 o
   2   0   2      338.55      360.71      8.20 o
   3   0   2       61.76       53.88      3.98 o
   4   0   2      484.60      521.29     12.89 o
   5   0   2       97.96       90.70      7.22 o
   6   0   2      200.44      172.35     13.09 o
   7   0   2       75.17       92.99     11.87 o
   8   0   2       42.94       43.72     11.11 o
   9   0   2        9.35        5.48     13.45 o
  10   0   2        0.07      -10.83     10.83 o
   2   1   2     4757.66     4517.31     44.96 o
   3   1   2      522.51      535.05      9.04 o
   4   1   2      599.24      616.11     10.09 o
   5   1   2      114.60      115.00      5.12 o
   6   1   2       65.26       80.02      7.30 o
   7   1   2      555.65      531.93     16.95 o
   8   1   2       29.36       26.70      7.39 o
   9   1   2       16.25       -3.79      9.05 o
  10   1   2       28.07       19.97      9.43 o
   0   2   2       18.98       20.13      3.50 o
   1   2   2     3399.27     3508.28     32.08 o
   2   2   2     1334.26     1277.09     14.52 o
   3   2   2       82.02       76.23      3.79 o
   4   2   2      297.34      312.35      6.82 o
   5   2   2      280.16      281.93      8.16 o
   6   2   2       53.26       54.00      5.48 o
   7   2   2      123.06      114.38     12.13 o
   8   2   2       27.47       27.49      7.29 o
   9   2   2       18.06        8.00      7.50 o
  10   2   2        6.17        3.36     11.42 o
   0   3   2     1376.30     1243.62     16.66 o
   1   3   2     1668.88     1601.98     15.54 o
   2   3   2       70.12       61.68      2.77 o
   3   3   2      876.05      853.93     13.28 o
   4   3   2      902.15      860.75     18.39 o
   5   3   2       88.04      103.67      6.94 o
   6   3   2       31.69       32.66      5.72 o
   7   3   2       39.57       41.77      6.70 o
   8   3   2       16.41       14.13      6.95 o
   9   3   2       18.58        9.16      8.07 o
   0   4   2     5310.29     5088.41     65.75 o
   1   4   2     1575.02     1643.77     16.45 o
   2   4   2       92.47       96.17      4.26 o
   3   4   2      649.66      640.16     10.47 o
   4   4   2      368.33      342.89      9.40 o
   5   4   2      284.26      275.61     10.49 o
   6   4   2       51.30       52.64      6.48 o
   7   4   2       24.67        6.73      5.73 o
   8   4   2       24.00       17.76      7.13 o
   9   4   2        8.62       12.90      9.59 o
   0   5   2      268.40      247.11      9.65 o
   1   5   2      838.59      763.42     11.50 o
   2   5   2      143.50      132.81      5.24 o
   3   5   2       29.67       37.01      3.92 o
   4   5   2      156.86      174.71      6.11 o
   5   5   2       66.50       64.07      4.94 o
   6   5   2       64.88       66.42      7.08 o
   7   5   2       17.64       11.13      5.82 o
   8   5   2        1.29       -1.04      8.20 o
   9   5   2        4.55       -6.43      9.10 o
   0   6   2      217.23      213.67      8.76 o
   1   6   2     1135.54     1162.45     18.49 o
   2   6   2      194.64      234.98      8.37 o
   3   6   2      220.81      215.39      8.41 o
   4   6   2      102.97      102.70      5.35 o
   5   6   2      160.13      170.21      7.36 o
   6   6   2       20.35       20.76      4.42 o
   7   6   2       26.69       15.67      5.02 o
   8   6   2       14.94        9.98      5.70 o
   0   7   2      178.72      170.81     12.43 o
   1   7   2        5.97        2.70      3.10 o
   2   7   2      454.34      431.76     11.63 o
   3   7   2      189.25      203.31      8.80 o
   4   7   2       54.28       54.17      5.34 o
   5   7   2       12.87       15.70      4.06 o
   6   7   2      153.46      173.18     10.39 o
   7   7   2        8.58        2.52      5.28 o
   8   7   2        4.92        2.03      6.95 o
   0   8   2       20.77       20.70      9.91 o
   1   8   2       22.81       18.08      4.81 o
   2   8   2       23.03       26.61      4.74 o
   3   8   2       19.55       20.54      4.68 o
   4   8   2       13.90       18.16      4.26 o
   5   8   2       41.88       46.37      6.34 o
   6   8   2        3.53        6.40      5.51 o
   7   8   2        4.20       17.28      7.68 o
   0   9   2       15.84       13.86      7.17 o
   1   9   2      129.67      133.76      9.19 o
   2   9   2        9.89        3.66      4.72 o
   3   9   2       82.04       72.86      7.64 o
   4   9   2        3.37       11.65      5.81 o
   5   9   2       15.43       11.13      5.35 o
   6   9   2        3.39        2.24      5.82 o
   7   9   2        4.88        2.83      7.83 o
   0  10   2        4.43       -2.43      7.28 o
   1  10   2        9.19       19.43      6.22 o
   2  10   2        1.61        7.78      5.58 o
   3  10   2       15.11       17.79      5.96 o
   4  10   2       18.08        6.61      5.78 o
   5  10   2       13.22        4.80      6.05 o
   6  10   2        9.53        5.95      8.44 o
   0  11   2        7.23       14.64      8.65 o
   1  11   2       12.86       19.60      6.52 o
   2  11   2       21.89       13.08      6.11 o
   3  11   2        1.13        1.21      5.79 o
   4  11   2        0.64       -2.02      5.97 o
   5  11   2       28.39       44.62     10.11 o
   0  12   2       10.47       -0.17      9.14 o
   1  12   2       10.57       20.81      7.19 o
   2  12   2       17.36       21.50      7.63 o
   3  12   2       11.54       14.18      7.11 o
   2   0   3     5886.05     5837.69     86.98 o
   3   0   3     1688.23     1653.42     28.20 o
   4   0   3      915.00      813.55     19.21 o
   5   0   3      109.15      100.23      7.51 o
   6   0   3        1.17        6.46      7.07 o
   7   0   3      292.31      342.79     19.48 o
   8   0   3       40.01       30.81     10.50 o
   9   0   3        2.79       -9.55      9.55 o
  10   0   3        7.68      -17.19     17.19 o
   1   1   3     2362.81     2165.06    104.51 o
   2   1   3      685.15      673.22      8.04 o
   3   1   3     1696.09     1737.14     19.45 o
   4   1   3      124.82      121.52      4.61 o
   5   1   3        8.76        6.73      3.05 o
   6   1   3        3.89        3.12      3.93 o
   7   1   3       36.68       31.01      6.77 o
   8   1   3       53.05       57.37      8.31 o
   9   1   3       16.95       15.25      7.95 o
  10   1   3        4.51       -7.21      8.34 o
   0   2   3     4940.41     4639.71     53.83 o
   1   2   3     7527.25     7496.50     70.24 o
   2   2   3       16.74       17.38      2.35 o
   3   2   3      582.12      573.59      8.82 o
   4   2   3     1076.87     1054.01     15.79 o
   5   2   3      809.57      844.80     16.80 o
   6   2   3      626.58      650.02     15.33 o
   7   2   3       51.21       49.02      7.25 o
   8   2   3       13.69        2.26      6.23 o
   9   2   3       10.59       -3.97      7.39 o
   0   3   3      104.40      112.53      3.68 o
   1   3   3      291.19      278.16      4.28 o
   2   3   3      439.44      387.14      6.23 o
   3   3   3      598.37      583.79     10.18 o
   4   3   3      168.21      168.87      7.39 o
   5   3   3      133.34      129.11     10.07 o
   6   3   3      209.97      227.05      9.02 o
   7   3   3       57.69       51.43      7.29 o
   8   3   3       47.62       60.07     11.10 o
   9   3   3        2.27       -6.11      7.17 o
   0   4   3      615.89      570.45     10.70 o
   1   4   3       39.66       44.77      2.62 o
   2   4   3     1277.83     1242.35     17.29 o
   3   4   3      384.19      347.75      9.73 o
   4   4   3       67.08       72.24      4.66 o
   5   4   3      212.52      247.44     10.26 o
   6   4   3      456.60      440.32     20.11 o
   7   4   3       78.18       59.66      7.54 o
   8   4   3        4.71        1.82      8.67 o
   9   4   3        4.10       -7.31     15.17 o
   0   5   3      305.78      285.94     10.06 o
   1   5   3       97.68      105.35      4.17 o
   2   5   3      128.48      108.09      4.58 o
   3   5   3      109.02      108.84      5.30 o
   4   5   3        2.07        0.47      2.44 o
   5   5   3      159.18      164.58      6.82 o
   6   5   3       19.09       20.24      5.69 o
   7   5   3       27.17       19.52      5.29 o
   8   5   3        1.88       -3.93      7.77 o
   9   5   3        6.56       -6.11      9.34 o
   0   6   3      107.37      107.45      8.22 o
   1   6   3       96.48      118.91      5.09 o
   2   6   3      105.24      117.66      6.44 o
   3   6   3      225.02      250.35     11.36 o
   4   6   3        0.17        0.93      2.66 o
   5   6   3       95.78       99.75      5.86 o
   6   6   3       37.51       37.52      4.98 o
   7   6   3        9.89        4.09      4.89 o
   8   6   3       13.49       20.37      6.36 o
   0   7   3      136.92      124.81      8.56 o
   1   7   3      121.64      136.39      6.85 o
   2   7   3       77.75       68.97      8.77 o
   3   7   3       57.26       61.23      5.70 o
   4   7   3      129.11      118.86      8.70 o
   5   7   3       45.38       53.29      6.83 o
   6   7   3       15.33       13.60      4.53 o
   7   7   3        0.11       -2.21      5.37 o
   8   7   3        1.81        4.87      6.35 o
   0   8   3       89.88       85.80     10.07 o
   1   8   3       27.85       28.95      4.81 o
   2   8   3       72.31       72.54      6.03 o
   3   8   3       11.28       15.01      4.19 o
   4   8   3       11.51       10.01      4.26 o
   5   8   3       38.40       32.97      4.91 o
   6   8   3       43.00       35.34      6.93 o
   7   8   3       22.43       25.88      7.33 o
   0   9   3        0.03       -2.07      6.25 o
   1   9   3       48.75       47.29      6.42 o
   2   9   3       34.74       28.74      6.31 o
   3   9   3       11.48       12.76      5.48 o
   4   9   3       49.79       49.57      6.07 o
   5   9   3      145.93      163.21      9.83 o
   6   9   3       14.93       19.47      7.07 o
   7   9   3        8.70       16.40      8.63 o
   0  10   3      241.13      245.90     24.70 o
   1  10   3        5.29        9.16      5.48 o
   2  10   3       18.04       19.00      5.90 o
   3  10   3       14.79       10.70      7.59 o
   4  10   3       13.51       11.81      6.25 o
   5  10   3       24.97       23.63      7.38 o
   6  10   3       18.44       24.09     10.72 o
   0  11   3       23.78       23.67      9.92 o
   1  11   3       15.85       11.89      5.93 o
   2  11   3        7.09        1.25      5.59 o
   3  11   3       37.01       41.50      7.77 o
   4  11   3       63.97       64.34      9.16 o
   0  12   3        2.63       -6.99      8.90 o
   1  12   3        6.74       -2.53      5.99 o
   2  12   3       16.36       20.47      7.21 o
   3  12   3        2.13       -2.78      6.55 o
   1   0   4     4717.20     4222.66     86.24 o
   2   0   4       81.08       91.59      3.63 o
   3   0   4        5.10        9.41      2.42 o
   4   0   4     3294.43     3466.81     55.71 o
   5   0   4     1013.76      915.55     34.39 o
   6   0   4      378.32      389.53     18.91 o
   7   0   4      481.26      517.77     23.51 o
   8   0   4       49.88       38.01     18.41 o
   9   0   4        0.03       -9.55      9.55 o
  10   0   4        0.13      -13.86     13.86 o
   0   1   4      172.85      135.78      5.95 o
   1   1   4     5534.96     5599.83     80.19 o
   2   1   4      365.95      362.78      9.23 o
   3   1   4       92.12       88.55      3.50 o
   4   1   4      623.76      618.82     10.22 o
   5   1   4        0.74        0.49      2.93 o
   6   1   4       71.40       72.02      5.95 o
   7   1   4      257.12      217.31     11.42 o
   8   1   4       12.27       -0.50      6.14 o
   9   1   4       16.53       13.68      7.73 o
  10   1   4        6.57       -8.25      8.25 o
   0   2   4      313.99      267.40      5.18 o
   1   2   4     1517.84     1435.16     22.47 o
   2   2   4     2043.54     1933.94     28.05 o
   3   2   4      241.35      242.09      6.56 o
   4   2   4      590.11      554.02     10.84 o
   5   2   4      265.31      243.58      9.93 o
   6   2   4      101.20      103.27      6.71 o
   7   2   4        4.61       -2.40      5.19 o
   8   2   4       69.58       62.87      8.41 o
   9   2   4       45.27       54.24      9.40 o
   0   3   4      139.36      139.68      4.05 o
   1   3   4     2218.39     2113.15     19.74 o
   2   3   4      119.79      104.03      3.62 o
   3   3   4       61.22       61.66      3.07 o
   4   3   4      550.58      589.06     14.28 o
   5   3   4       80.08       84.73     11.69 o
   6   3   4      124.05      117.76      6.91 o
   7   3   4       38.21       29.25      6.46 o
   8   3   4       75.31       73.57      8.88 o
   9   3   4        1.04       -8.27      8.27 o
   0   4   4     2536.29     2656.50     36.46 o
   1   4   4      124.92      126.58      3.62 o
   2   4   4      112.28      113.64      5.12 o
   3   4   4      173.84      164.10      5.39 o
   4   4   4        0.61        3.21      2.48 o
   5   4   4       44.02       50.68      6.69 o
   6   4   4       27.08       17.53      5.65 o
   7   4   4        8.23        2.75      5.54 o
   8   4   4       54.23       60.99      8.70 o
   9   4   4        0.03       -1.53      9.23 o
   0   5   4      194.24      184.51      7.04 o
   1   5   4     1945.04     1792.65     20.29 o
   2   5   4      340.77      305.61      7.19 o
   3   5   4      485.66      504.82     10.98 o
   4   5   4      385.23      377.29      8.99 o
   5   5   4       19.73       24.37      3.99 o
   6   5   4      307.36      328.76     13.37 o
   7   5   4       10.79        6.05      4.65 o
   8   5   4        2.85       -1.62      6.26 o
   9   5   4        3.92       -8.72      9.04 o
   0   6   4      423.52      429.29     13.72 o
   1   6   4      111.10      129.39      5.18 o
   2   6   4      125.95      134.72      5.70 o
   3   6   4      125.33      139.06      6.41 o
   4   6   4        1.13        2.38      2.86 o
   5   6   4      148.73      151.60      7.12 o
   6   6   4       45.07       42.83      6.32 o
   7   6   4        3.46        2.82      5.00 o
   8   6   4        3.05       -2.28      5.46 o
   0   7   4      143.13      130.01      8.68 o
   1   7   4        8.83        8.63      3.65 o
   2   7   4      199.96      218.90      7.73 o
   3   7   4       31.56       29.86      4.09 o
   4   7   4       62.84       71.02      5.49 o
   5   7   4        8.86        8.29      3.66 o
   6   7   4      185.31      175.61     10.49 o
   7   7   4        1.73       -3.22      5.69 o
   8   7   4        4.91       -1.67      6.39 o
   0   8   4       60.16       69.26      9.56 o
   1   8   4       60.19       66.62      8.73 o
   2   8   4       22.74       22.11      4.53 o
   3   8   4       48.17       44.15      5.07 o
   4   8   4      169.24      171.77      8.26 o
   5   8   4       19.31       20.59      7.87 o
   6   8   4        4.51        2.80      5.02 o
   7   8   4        8.87        6.92      6.36 o
   0   9   4       35.91       27.07      8.22 o
   1   9   4       90.33       76.98      9.96 o
   2   9   4       28.20       30.12      5.99 o
   3   9   4      102.20      112.78      9.26 o
   4   9   4        7.68        2.28      5.09 o
   5   9   4        6.54       10.55      5.20 o
   6   9   4       12.31        7.27      9.84 o
   7   9   4        0.07        7.89      7.91 o
   0  10   4        0.05       -0.68      7.36 o
   1  10   4        8.97        0.42      4.83 o
   2  10   4        7.40        1.86      5.18 o
   3  10   4        3.12       -4.49      4.49 o
   4  10   4       12.75       19.94      7.74 o
   5  10   4        1.48       -3.70      5.61 o
   6  10   4        0.57        3.60      7.58 o
   0  11   4        0.50       -1.50      7.48 o
   1  11   4        7.07        5.53      5.83 o
   2  11   4        6.70        0.61      6.48 o
   3  11   4        5.81       11.43      6.51 o
   4  11   4        1.75        7.88      7.35 o
   0  12   4        1.71       -8.18      8.18 o
   1  12   4       18.88       24.34      7.28 o
   2  12   4       10.60        0.65      6.32 o
   3  12   4        4.71        0.82      6.34 o
   1   0   5       20.15       24.41      4.45 o
   2   0   5     1180.53      988.25     17.25 o
   3   0   5      788.46      765.06     13.52 o
   4   0   5      552.47      537.83     11.56 o
   5   0   5      581.58      631.89     19.29 o
   6   0   5       18.04       10.03      6.86 o
   7   0   5       10.09       14.06      8.58 o
   8   0   5       42.06       35.03     10.57 o
   9   0   5       11.53       -4.47     10.01 o
  10   0   5       29.45       41.94     14.15 o
   0   1   5     1410.42     1259.82     22.74 o
   1   1   5     5324.96     5423.01     77.83 o
   2   1   5      385.30      332.63      6.05 o
   3   1   5      266.05      272.52      5.42 o
   4   1   5        2.44        2.28      2.28 o
   5   1   5      156.62      148.70      6.91 o
   6   1   5       56.08       58.21      8.90 o
   7   1   5       57.17       52.67      7.33 o
   8   1   5        7.08       11.19      6.67 o
   9   1   5       29.64       34.51     12.88 o
   0   2   5      291.84      257.49      5.45 o
   1   2   5      416.15      414.82      6.40 o
   2   2   5      442.15      443.71      8.04 o
   3   2   5       53.04       54.96      4.60 o
   4   2   5      229.32      224.94      6.60 o
   5   2   5      110.45      130.26      7.52 o
   6   2   5      251.77      237.55      9.22 o
   7   2   5      176.59      185.44     10.64 o
   8   2   5        3.42        7.57      6.42 o
   9   2   5       11.37       20.16      8.32 o
   0   3   5      847.77      843.61     12.17 o
   1   3   5      281.95      276.44      5.18 o
   2   3   5      881.70      826.54     11.42 o
   3   3   5       42.82       41.51      4.68 o
   4   3   5      349.90      367.82     10.73 o
   5   3   5      244.62      234.20      8.00 o
   6   3   5      241.66      256.75      9.48 o
   7   3   5        0.80        2.11      7.59 o
   8   3   5       80.06      104.63      9.95 o
   9   3   5        0.36       -1.97      8.60 o
   0   4   5      397.81      377.50      8.20 o
   1   4   5      183.89      202.32      5.23 o
   2   4   5      756.70      733.20     19.97 o
   3   4   5      155.29      149.55      6.72 o
   4   4   5       81.81       83.84      6.12 o
   5   4   5       67.11       62.28      7.45 o
   6   4   5       37.84       45.89      6.31 o
   7   4   5       82.86       77.86      9.93 o
   8   4   5        3.04       -6.66      7.12 o
   9   4   5       41.81       26.70     10.71 o
   0   5   5       15.79       14.73      2.92 o
   1   5   5      146.61      148.52      4.55 o
   2   5   5      388.52      378.01      7.21 o
   3   5   5       23.88       32.45      5.46 o
   4   5   5      104.28       94.87      8.53 o
   5   5   5      293.90      298.46     15.00 o
   6   5   5       38.56       36.24      4.68 o
   7   5   5        3.48        4.26      4.85 o
   8   5   5        3.47        0.43      6.33 o
   9   5   5       21.06       25.95      9.46 o
   0   6   5      494.59      558.06     15.84 o
   1   6   5      248.71      257.74      6.87 o
   2   6   5      291.79      308.37      8.09 o
   3   6   5      138.79      145.29      5.28 o
   4   6   5       43.45       50.79      5.14 o
   5   6   5      195.03      202.37      7.30 o
   6   6   5       75.04       75.90      5.98 o
   7   6   5       41.35       41.81      7.36 o
   8   6   5        0.32       -5.66      6.92 o
   0   7   5       39.64       44.24      6.21 o
   1   7   5       29.33       27.24      3.97 o
   2   7   5      102.06      106.46      6.22 o
   3   7   5       92.64      109.39      6.23 o
   4   7   5       29.85       34.13      6.03 o
   5   7   5       11.31        9.68      4.75 o
   6   7   5       12.55       19.66      6.04 o
   7   7   5       23.03       23.16      6.69 o
   8   7   5        5.09        4.16      8.61 o
   0   8   5      126.62      125.34     11.84 o
   1   8   5       90.97       74.53      8.18 o
   2   8   5       85.62       75.59      5.61 o
   3   8   5       43.71       41.58      5.04 o
   4   8   5        0.99       -2.80      3.47 o
   5   8   5        1.40        3.77      4.57 o
   6   8   5        3.03        3.45      5.59 o
   7   8   5       22.37       24.38      7.21 o
   0   9   5       87.04       86.00     11.21 o
   1   9   5      157.22      150.94      9.57 o
   2   9   5        7.45       10.43      5.17 o
   3   9   5       14.88       22.72      5.61 o
   4   9   5       34.86       25.86      6.47 o
   5   9   5       18.75       17.22      5.61 o
   6   9   5        6.54        6.07      6.35 o
   0  10   5       66.30       43.18     11.74 o
   1  10   5        7.56        2.88      5.22 o
   2  10   5       19.79       20.44      6.32 o
   3  10   5        5.08        8.71      5.56 o
   4  10   5        7.03       -2.53      5.85 o
   5  10   5        2.68       10.26      6.00 o
   6  10   5        4.65        6.49      8.26 o
   0  11   5       46.60       27.36      9.51 o
   1  11   5       14.71        8.57      8.03 o
   2  11   5        9.08       -3.47      6.16 o
   3  11   5       45.91       30.61      7.80 o
   4  11   5        3.70        3.83     11.73 o
   0  12   5        3.05       -1.00      9.20 o
   1  12   5        9.63       21.78      7.43 o
   2  12   5       15.10       15.18      6.88 o
   1   0   6     1115.10      953.24     19.68 o
   2   0   6     1486.52     1463.25     24.21 o
   3   0   6        5.40        9.38      2.88 o
   4   0   6      929.06      984.77     19.18 o
   5   0   6      236.87      253.24     11.57 o
   6   0   6      103.42      106.80     11.15 o
   7   0   6       30.29       30.54      9.94 o
   8   0   6       12.96        5.32     13.55 o
   9   0   6       13.94       30.27     11.63 o
   0   1   6     1783.70     1615.99     35.54 o
   1   1   6     2121.97     2012.41     36.33 o
   2   1   6     1455.50     1377.58     17.51 o
   3   1   6     2129.27     2239.87     35.23 o
   4   1   6      200.10      196.49      5.96 o
   5   1   6      485.41      509.85     12.24 o
   6   1   6       54.86       62.54      5.77 o
   7   1   6       42.32       50.69      6.94 o
   8   1   6        2.85       -3.59      5.90 o
   9   1   6       10.57       18.03      8.16 o
   0   2   6     2658.96     2660.76     35.36 o
   1   2   6     1261.65     1163.75     19.56 o
   2   2   6      994.09      983.07     14.32 o
   3   2   6     2875.20     2848.93     37.44 o
   4   2   6      546.98      564.04     10.95 o
   5   2   6       89.73       93.17      6.61 o
   6   2   6      194.94      200.51      9.49 o
   7   2   6        9.20        8.12      5.84 o
   8   2   6       70.28       52.29      8.31 o
   9   2   6        1.71       -3.18      6.99 o
   0   3   6      173.47      160.30      4.32 o
   1   3   6      237.16      213.67      3.98 o
   2   3   6      273.38      304.28      6.95 o
   3   3   6       92.63       87.99      4.62 o
   4   3   6      155.57      153.59      6.59 o
   5   3   6       51.13       57.43      4.55 o
   6   3   6       56.98       66.72      5.54 o
   7   3   6       53.58       63.90      9.18 o
   8   3   6       55.59       59.34      8.50 o
   9   3   6        0.53       -4.11      8.78 o
   0   4   6      936.67      948.90     16.11 o
   1   4   6      156.71      143.61      3.72 o
   2   4   6      401.12      443.80      9.35 o
   3   4   6       37.48       57.43      4.97 o
   4   4   6       18.14       20.69      3.99 o
   5   4   6      186.63      190.86      7.67 o
   6   4   6      315.57      300.10     11.75 o
   7   4   6       15.25       11.85      5.85 o
   8   4   6       11.46       11.67      8.54 o
   9   4   6        0.49      -10.38     10.38 o
   0   5   6       35.42       34.83      3.44 o
   1   5   6      384.75      389.74      7.19 o
   2   5   6      257.26      285.69      8.20 o
   3   5   6      115.88      114.87      6.66 o
   4   5   6       87.11      100.57      6.08 o
   5   5   6      257.88      295.56     10.11 o
   6   5   6       82.51       93.50      7.84 o
   7   5   6       61.35       65.14      8.54 o
   8   5   6       18.43       20.27      7.00 o
   9   5   6       16.81       16.98      8.82 o
   0   6   6       51.32       45.49      8.54 o
   1   6   6      253.51      252.85      6.84 o
   2   6   6       37.47       35.12      3.50 o
   3   6   6      140.83      137.49      7.78 o
   4   6   6       27.31       24.02      4.76 o
   5   6   6       49.96       53.28      7.13 o
   6   6   6       94.41       70.93      8.91 o
   7   6   6       13.41       10.19      5.64 o
   8   6   6        5.37        5.44      6.54 o
   0   7   6       94.57      114.67      8.89 o
   1   7   6      287.49      281.01      8.42 o
   2   7   6        1.03        2.80      3.04 o
   3   7   6       52.27       59.95      6.45 o
   4   7   6       35.76       34.25      5.88 o
   5   7   6       89.55       90.00      7.15 o
   6   7   6       25.82       22.76      6.51 o
   7   7   6       16.31       21.08      7.01 o
   8   7   6        7.62        0.77      8.62 o
   0   8   6       86.48       91.08      8.30 o
   1   8   6      320.04      309.24     10.34 o
   2   8   6        3.74        3.12      3.56 o
   3   8   6       35.52       29.47      6.01 o
   4   8   6       11.63       21.98      5.89 o
   5   8   6        6.96        9.57      4.89 o
   6   8   6       12.56       14.17      6.05 o
   7   8   6        5.09       -1.46      6.51 o
   0   9   6        2.51       15.19      7.42 o
   1   9   6       58.33       62.60      7.14 o
   2   9   6       88.87       95.73      9.99 o
   3   9   6       27.15       22.92      6.05 o
   4   9   6        7.04        8.27      5.92 o
   5   9   6       15.50       10.05      5.32 o
   6   9   6        0.71        1.18      6.40 o
   0  10   6       28.72       24.58     14.46 o
   1  10   6       56.31       40.27      6.91 o
   2  10   6       26.39       32.90      6.47 o
   3  10   6        0.16        2.73      5.56 o
   4  10   6        7.40        5.89      6.10 o
   5  10   6        4.22        0.61      5.41 o
   0  11   6        0.02      -10.32     10.32 o
   1  11   6       10.17       14.69      6.27 o
   2  11   6        0.20        3.38      6.22 o
   3  11   6        0.32       -5.05      5.05 o
   4  11   6        2.07        3.24      7.19 o
   0  12   6        1.65       -5.79      8.20 o
   1  12   6       27.65       23.95      7.42 o
   2  12   6        1.69        5.83      6.56 o
   1   0   7        0.06        4.50      1.88 o
   2   0   7      101.15      110.47      3.84 o
   3   0   7      765.97      765.22     15.44 o
   4   0   7        0.37       -3.29      3.29 o
   5   0   7      170.15      133.89      8.64 o
   6   0   7       44.65       35.90      8.23 o
   7   0   7        0.01        2.16      8.39 o
   8   0   7       18.09       32.18     10.19 o
   9   0   7        0.15       -8.33     13.45 o
   0   1   7       67.63       70.18      5.00 o
   1   1   7      498.57      476.13      9.81 o
   2   1   7      322.06      346.86      6.96 o
   3   1   7      374.12      362.79      7.04 o
   4   1   7      301.61      303.22      7.43 o
   5   1   7       75.51       63.70      4.76 o
   6   1   7      163.53      177.11      8.66 o
   7   1   7        6.12        2.03      5.87 o
   8   1   7       11.25        8.54      6.55 o
   9   1   7       11.87        6.74      7.25 o
   0   2   7      228.51      258.91      5.82 o
   1   2   7      352.75      342.60      6.62 o
   2   2   7       42.85       47.40      3.97 o
   3   2   7       12.95       22.83      3.33 o
   4   2   7       73.20       79.73      5.33 o
   5   2   7       12.87       19.94      5.49 o
   6   2   7      141.37      155.74      7.72 o
   7   2   7       50.42       59.54      7.46 o
   8   2   7        9.58       11.26      6.45 o
   9   2   7       10.62        1.68      8.48 o
   0   3   7      370.85      384.42      7.95 o
   1   3   7      881.36      905.48     10.64 o
   2   3   7     1099.45     1086.62     16.35 o
   3   3   7      163.47      165.69      5.49 o
   4   3   7       79.56       87.47      9.02 o
   5   3   7      174.71      178.72      7.18 o
   6   3   7      102.00      111.59      6.85 o
   7   3   7       16.26       11.56      5.96 o
   8   3   7        1.06        3.69      7.96 o
   9   3   7        9.61       13.67      9.72 o
   0   4   7      739.62      698.49     12.34 o
   1   4   7      489.74      475.84      6.93 o
   2   4   7       72.63       85.57      8.04 o
   3   4   7      247.58      252.21      8.42 o
   4   4   7      158.89      165.15      6.85 o
   5   4   7       51.44       45.99      6.69 o
   6   4   7       47.96       43.93      8.82 o
   7   4   7       16.19       18.07      7.60 o
   8   4   7        5.47        3.41     10.06 o
   9   4   7       26.80       12.77     11.90 o
   0   5   7      131.68      151.68      5.76 o
   1   5   7      183.61      199.45      5.08 o
   2   5   7      298.12      323.86      7.89 o
   3   5   7        3.37       10.21      3.65 o
   4   5   7      174.67      166.80      7.45 o
   5   5   7       57.21       57.81      5.51 o
   6   5   7        7.57        4.03      4.92 o
   7   5   7       45.32       48.04      7.94 o
   8   5   7        0.46       -6.61      7.42 o
   0   6   7      121.84      119.64      7.45 o
   1   6   7       75.96       76.46      5.05 o
   2   6   7      205.74      200.80      7.62 o
   3   6   7       32.36       36.34      5.53 o
   4   6   7      115.17      139.52      8.17 o
   5   6   7        7.42       -0.11      3.96 o
   6   6   7        3.30        1.88      5.61 o
   7   6   7       20.28       18.31      6.00 o
   8   6   7        2.21       -5.64      7.72 o
   0   7   7      720.40      698.22     19.30 o
   1   7   7        8.31        7.94      3.23 o
   2   7   7       27.77       30.25      4.15 o
   3   7   7      600.23      638.31     17.11 o
   4   7   7       66.55       61.37      8.82 o
   5   7   7       75.59       69.07      9.70 o
   6   7   7        4.62        6.01      5.99 o
   7   7   7        9.61        6.56      6.27 o
   8   7   7        6.43       -8.49      8.49 o
   0   8   7        1.48        1.42      4.89 o
   1   8   7        3.38       -3.35      3.35 o
   2   8   7        3.90       -1.52      3.43 o
   3   8   7       44.98       35.08      6.09 o
   4   8   7       18.82       18.85      5.83 o
   5   8   7       39.99       29.45      5.88 o
   6   8   7       10.45        4.74      5.94 o
   7   8   7        2.45       -3.35      7.86 o
   0   9   7      211.95      218.82     16.06 o
   1   9   7       98.92       97.15     10.14 o
   2   9   7       99.18       88.53     12.27 o
   3   9   7        9.48       12.46      7.82 o
   4   9   7       38.05       33.77      6.79 o
   5   9   7        7.41        7.27      5.53 o
   6   9   7        3.53        1.92      7.68 o
   0  10   7       22.47       16.98      8.53 o
   1  10   7        7.37        8.61      5.41 o
   2  10   7       35.31       32.46      9.28 o
   3  10   7        2.85        4.76      6.20 o
   4  10   7       61.85       62.30      9.37 o
   5  10   7        9.68       15.97      6.28 o
   0  11   7       25.37       13.09      8.74 o
   1  11   7        6.08       11.61      6.21 o
   2  11   7        0.87        0.45      5.58 o
   3  11   7        3.94       18.27      7.68 o
   4  11   7        1.89       -3.84      6.50 o
   0  12   7        0.22       -5.77      8.82 o
   1  12   7       12.28       11.80      6.78 o
   2  12   7        9.65        5.67      7.11 o
   1   0   8     1508.10     1422.20     32.20 o
   2   0   8      266.04      249.91      6.91 o
   3   0   8      333.20      325.50      9.76 o
   4   0   8      435.72      434.41     17.17 o
   5   0   8       22.73       29.17      7.07 o
   6   0   8        0.63       -5.48      6.29 o
   7   0   8      133.12      133.87     13.60 o
   8   0   8        1.57       -0.58      8.39 o
   9   0   8        9.63       20.38     11.02 o
   0   1   8      459.64      418.50     12.85 o
   1   1   8      582.58      553.30     12.54 o
   2   1   8      370.33      383.56      8.44 o
   3   1   8       58.36       58.72      2.80 o
   4   1   8      305.29      325.18      7.70 o
   5   1   8      214.39      225.55      9.57 o
   6   1   8      183.15      183.15     10.60 o
   7   1   8       22.98       26.44      6.72 o
   8   1   8       13.36       12.18      6.36 o
   9   1   8        0.01        5.55      7.22 o
   0   2   8     3856.17     4048.32     58.51 o
   1   2   8     1073.76     1033.98     16.56 o
   2   2   8      200.51      211.67      7.16 o
   3   2   8      405.65      447.10     11.62 o
   4   2   8      462.73      509.78     13.30 o
   5   2   8      220.92      235.42     10.56 o
   6   2   8       55.65       54.40      8.27 o
   7   2   8       85.30       60.50     11.65 o
   8   2   8        5.12        2.59      5.97 o
   9   2   8       19.18       29.46     10.47 o
   0   3   8      346.39      335.48      8.21 o
   1   3   8      283.01      256.64      5.19 o
   2   3   8       18.12       15.56      3.49 o
   3   3   8      440.73      406.68     13.86 o
   4   3   8      112.14      119.46      6.00 o
   5   3   8       70.76       87.15     10.29 o
   6   3   8       60.13       74.34     10.74 o
   7   3   8        1.37       -0.23      5.85 o
   8   3   8       61.60       41.63     24.89 o
   9   3   8        1.57      -10.30     10.30 o
   0   4   8     3427.34     3490.62     52.93 o
   1   4   8      219.98      228.88      4.48 o
   2   4   8        4.87        4.12      2.44 o
   3   4   8      216.54      217.17      7.67 o
   4   4   8        2.49        3.80      2.99 o
   5   4   8      166.95      166.65      8.97 o
   6   4   8       38.33       49.56      6.89 o
   7   4   8       54.46       65.54     11.95 o
   8   4   8       10.37        0.12     10.43 o
   9   4   8        0.41      -10.74     10.74 o
   0   5   8       75.44       82.90      4.51 o
   1   5   8      219.39      221.75      7.50 o
   2   5   8      500.28      508.83     11.58 o
   3   5   8       41.73       41.00      4.61 o
   4   5   8      205.36      231.56      9.28 o
   5   5   8       10.16       15.63      4.12 o
   6   5   8      114.42      108.46     13.84 o
   7   5   8        6.10        7.64      6.15 o
   8   5   8       15.44       15.69     11.37 o
   0   6   8       87.13       97.28      7.24 o
   1   6   8       96.71      109.57      7.02 o
   2   6   8      211.58      217.94      8.41 o
   3   6   8       28.35       41.50      5.26 o
   4   6   8       60.36       51.61      5.95 o
   5   6   8       34.23       39.05      5.31 o
   6   6   8       34.91       34.50      6.25 o
   7   6   8       30.16       31.48      7.88 o
   8   6   8       15.25       -1.24      7.48 o
   0   7   8       39.20       48.57      6.58 o
   1   7   8      192.63      203.85      7.17 o
   2   7   8       20.61       23.43      4.89 o
   3   7   8       55.89       60.62      7.39 o
   4   7   8       48.09       49.45      6.38 o
   5   7   8        7.33        7.04      4.52 o
   6   7   8       30.68       36.19     10.95 o
   7   7   8        8.47       21.89      9.33 o
   0   8   8       37.97       32.19      5.99 o
   1   8   8      144.63      129.38      6.69 o
   2   8   8       14.72        5.38      4.68 o
   3   8   8      111.04      108.84      8.42 o
   4   8   8       11.16        2.63      6.33 o
   5   8   8        2.52       -0.04      4.64 o
   6   8   8        7.97       10.97      6.71 o
   7   8   8        1.27       -5.88      7.34 o
   0   9   8        0.64       -6.48      6.48 o
   1   9   8       62.45       55.54      6.89 o
   2   9   8        1.78        3.98      5.45 o
   3   9   8       26.11       20.76      5.98 o
   4   9   8       29.61       40.29      7.04 o
   5   9   8       35.76       40.30      6.83 o
   6   9   8        5.56        7.26      6.95 o
   0  10   8        3.87        7.20      7.26 o
   1  10   8       15.82       15.21      9.62 o
   2  10   8       15.71       33.87      6.87 o
   3  10   8        4.03       -1.27      5.49 o
   4  10   8        3.24        0.30      5.66 o
   5  10   8        8.82       13.86      7.61 o
   0  11   8       11.87       12.40      9.23 o
   1  11   8       39.01       30.72      7.15 o
   2  11   8        9.82        3.01      5.91 o
   3  11   8       12.50        4.01      7.20 o
   4  11   8        2.35       -5.04      9.51 o
   0  12   8        8.46        2.76      9.35 o
   1  12   8       18.48       15.21      7.47 o
   1   0   9     1003.63     1069.12     25.67 o
   2   0   9       57.92       70.67      3.79 o
   3   0   9        7.28       10.78      2.98 o
   4   0   9        0.78       -3.04      3.04 o
   5   0   9      165.49      154.92     15.59 o
   6   0   9       75.85       70.82     15.38 o
   7   0   9       42.87       38.03     14.97 o
   8   0   9        4.24        6.47     13.55 o
   9   0   9        3.93      -12.74     12.74 o
   0   1   9       28.55       32.04      4.50 o
   1   1   9      113.13      119.68      5.78 o
   2   1   9      212.35      212.50      6.24 o
   3   1   9      135.26      142.99      4.98 o
   4   1   9      469.02      499.03      9.98 o
   5   1   9       10.07       11.18      3.58 o
   6   1   9        1.65       -1.13      5.00 o
   7   1   9       99.32       97.57     13.37 o
   8   1   9        3.19        1.35      9.06 o
   9   1   9        5.52        6.00     10.87 o
   0   2   9     1216.01     1131.91     43.68 o
   1   2   9      494.11      511.49      9.09 o
   2   2   9       92.19       93.39      5.14 o
   3   2   9        5.64       -1.44      2.75 o
   4   2   9      277.85      311.05     13.13 o
   5   2   9      111.96      123.01      6.42 o
   6   2   9       34.89       41.21     10.05 o
   7   2   9       45.23       67.58     14.26 o
   8   2   9        5.67       -9.30      9.30 o
   9   2   9        0.33       11.68     12.26 o
   0   3   9     1288.03     1301.27     22.06 o
   1   3   9     1267.62     1314.01     18.70 o
   2   3   9      111.46      120.20      6.36 o
   3   3   9      975.48     1020.94     24.85 o
   4   3   9      300.83      315.44      9.33 o
   5   3   9       63.52       73.25     12.85 o
   6   3   9       16.94       18.81      8.58 o
   7   3   9       54.92       79.64     12.87 o
   8   3   9       18.20       19.03     11.49 o
   9   3   9        5.65       18.36     12.69 o
   0   4   9      238.35      276.36      8.03 o
   1   4   9      102.58      117.23      5.75 o
   2   4   9      688.73      658.10     12.78 o
   3   4   9      187.90      196.24      8.45 o
   4   4   9      157.56      157.41      6.48 o
   5   4   9      365.61      366.92     13.20 o
   6   4   9       59.69       42.97      8.51 o
   7   4   9        4.23        8.25      8.85 o
   8   4   9        4.52       -5.97      9.67 o
   9   4   9       10.23        4.53     12.10 o
   0   5   9        9.04       14.37      3.52 o
   1   5   9       76.95       78.50      3.29 o
   2   5   9      104.26      111.17      6.34 o
   3   5   9      214.00      197.55      8.00 o
   4   5   9       40.50       47.03      4.68 o
   5   5   9       17.92       19.84      4.27 o
   6   5   9        4.52       -1.16      4.30 o
   7   5   9       83.86       76.14      9.07 o
   8   5   9       12.92       15.86     11.56 o
   0   6   9      190.66      187.49      7.81 o
   1   6   9      403.02      424.16      8.68 o
   2   6   9      353.78      332.99      9.71 o
   3   6   9       13.71        5.31      3.90 o
   4   6   9       13.23        5.17      4.61 o
   5   6   9      440.61      457.58     19.27 o
   6   6   9       31.42       29.20      6.22 o
   7   6   9        7.38        7.23      7.94 o
   8   6   9        4.86        6.03      8.71 o
   0   7   9      244.52      251.75      9.64 o
   1   7   9       54.75       49.34      4.70 o
   2   7   9       91.93       90.92      8.12 o
   3   7   9       90.51       89.81     11.33 o
   4   7   9       72.27       63.36     10.46 o
   5   7   9       17.19       14.41      4.82 o
   6   7   9       15.65       -0.03      6.59 o
   7   7   9        1.02        7.47      8.44 o
   0   8   9      162.48      150.57     10.22 o
   1   8   9        2.51       -3.09      3.09 o
   2   8   9       98.45       86.46      7.68 o
   3   8   9       26.79       24.87      8.99 o
   4   8   9        7.71        7.48      7.30 o
   5   8   9        0.81        6.08      5.12 o
   6   8   9        5.55        5.96      6.42 o
   7   8   9        1.70        6.18      8.46 o
   0   9   9       45.93       40.45     12.14 o
   1   9   9        7.05       11.39      5.29 o
   2   9   9       62.53       51.61      7.20 o
   3   9   9       20.06       23.09      8.11 o
   4   9   9       23.95       29.68      6.98 o
   5   9   9        8.68       13.02      7.13 o
   6   9   9        2.87       10.16      7.79 o
   0  10   9        0.08       -6.64      6.64 o
   1  10   9        3.52        0.23      5.12 o
   2  10   9       27.37       23.30      7.60 o
   3  10   9        7.11        2.16      5.99 o
   4  10   9       19.96       22.41      9.12 o
   5  10   9        5.39        3.76      7.51 o
   0  11   9        2.82        5.84      8.34 o
   1  11   9        2.49       -3.44      5.50 o
   2  11   9        1.88       -1.59      6.95 o
   3  11   9        4.45        1.51      9.35 o
   0  12   9        0.12        6.57      9.41 o
   0   0  10     2438.86     2536.60     74.47 o
   1   0  10        4.73        0.91      2.88 o
   2   0  10       86.49       83.17      4.18 o
   3   0  10       54.53       62.73      4.93 o
   4   0  10       40.02       39.01      6.67 o
   5   0  10       29.85       29.68      7.37 o
   6   0  10       69.59       68.39     15.78 o
   7   0  10        4.19       12.95     12.74 o
   8   0  10        2.33        7.69     13.96 o
   9   0  10        0.06        2.43     14.97 o
   0   1  10     1301.26     1317.20     31.76 o
   1   1  10      940.69      896.81     19.33 o
   2   1  10      463.69      449.13     12.96 o
   3   1  10      245.26      249.31      6.61 o
   4   1  10       17.39       16.58      3.27 o
   5   1  10       47.29       41.72      6.78 o
   6   1  10       70.57       52.77      8.07 o
   7   1  10      209.58      227.38     37.25 o
   8   1  10       14.11       10.32     10.07 o
   9   1  10       19.23       15.89     11.93 o
   0   2  10      472.03      527.50     20.31 o
   1   2  10      228.96      210.83      5.91 o
   2   2  10      184.85      202.23      7.29 o
   3   2  10      431.53      437.26     10.15 o
   4   2  10       87.65       85.58      4.18 o
   5   2  10      175.01      187.32      7.66 o
   6   2  10       44.48       37.16     11.63 o
   7   2  10       30.43       35.69     11.15 o
   8   2  10       15.74       12.54     10.44 o
   9   2  10        4.69       -4.04     12.34 o
   0   3  10      868.80      858.47     16.08 o
   1   3  10      460.45      450.64      8.75 o
   2   3  10       70.81       71.32      5.46 o
   3   3  10      387.34      407.63     20.13 o
   4   3  10      105.27      102.43      8.26 o
   5   3  10        2.31       -2.69      6.21 o
   6   3  10      235.33      264.19     18.54 o
   7   3  10       85.71       83.13     12.94 o
   8   3  10       13.12        8.53     12.44 o
   9   3  10        1.53       -1.58     21.54 o
   0   4  10       27.11       36.39      3.76 o
   1   4  10      209.97      216.72      5.37 o
   2   4  10      154.62      144.33      7.48 o
   3   4  10       66.32       89.73     15.19 o
   4   4  10       11.84        8.82      2.75 o
   5   4  10        8.88        9.51      4.64 o
   6   4  10      181.50      166.19     17.03 o
   7   4  10        3.68        3.52      5.48 o
   8   4  10       19.59        0.39     10.58 o
   0   5  10      735.36      735.89     15.52 o
   1   5  10      342.98      312.36      6.76 o
   2   5  10      184.15      192.42      7.48 o
   3   5  10      101.18      104.68      5.85 o
   4   5  10      211.61      207.00      7.77 o
   5   5  10       17.48       23.72      4.26 o
   6   5  10       66.07       62.80      6.65 o
   7   5  10       39.52       43.90      9.84 o
   8   5  10        3.85        0.60     13.35 o
   0   6  10      416.99      433.13     13.91 o
   1   6  10       65.60       67.34      4.00 o
   2   6  10       98.40       94.83      8.86 o
   3   6  10       33.79       30.34      4.88 o
   4   6  10      124.21      116.40      6.76 o
   5   6  10        9.25        9.44      6.89 o
   6   6  10       93.76      119.82     17.41 o
   7   6  10       12.52        5.52      7.82 o
   8   6  10       16.31        1.87      8.96 o
   0   7  10      120.06      125.04      7.89 o
   1   7  10      152.40      145.28      6.72 o
   2   7  10      117.27      138.31      8.12 o
   3   7  10        1.59       -0.58      7.91 o
   4   7  10      233.09      241.17     10.77 o
   5   7  10       29.68       28.60      6.53 o
   6   7  10        9.77       20.13      6.89 o
   7   7  10       11.93       23.16      9.65 o
   0   8  10      188.39      197.90     10.74 o
   1   8  10       92.91      114.43     11.86 o
   2   8  10       70.16       75.74      7.99 o
   3   8  10      109.88      127.05     14.43 o
   4   8  10       29.08       25.61      6.01 o
   5   8  10       13.16        8.03      6.10 o
   6   8  10       17.04        7.16      6.81 o
   0   9  10       13.39        8.90      6.99 o
   1   9  10       56.60       71.20      8.73 o
   2   9  10       16.53       14.60      5.65 o
   3   9  10        1.59       -3.66      5.13 o
   4   9  10       17.42        3.34      7.16 o
   5   9  10       14.62        8.85      7.33 o
   6   9  10        0.93        5.09      7.39 o
   0  10  10        0.04        0.24     11.93 o
   1  10  10       16.69       10.24      6.83 o
   2  10  10       13.52        3.03      7.63 o
   3  10  10       51.84       56.98     15.62 o
   4  10  10        2.79       16.61     10.34 o
   5  10  10        4.63       10.60      9.61 o
   0  11  10       15.44        8.79      8.73 o
   1  11  10       26.39       22.58      8.07 o
   2  11  10        8.95        9.83      7.75 o
   3  11  10        9.40       19.08     11.72 o
   1   0  11     1279.61     1296.15     31.19 o
   2   0  11      563.13      553.55     12.49 o
   3   0  11        2.99        2.69      3.01 o
   4   0  11        4.33        1.86      4.95 o
   5   0  11       80.06       93.86     10.55 o
   6   0  11      460.10      420.08     31.83 o
   7   0  11       65.02       54.43     17.20 o
   8   0  11        0.04       -8.90     12.34 o
   9   0  11        0.22      -12.34     14.97 o
   0   1  11        0.88        5.21      3.54 o
   1   1  11      172.84      182.35      7.51 o
   2   1  11      483.83      521.91     11.88 o
   3   1  11       79.14       78.60      4.34 o
   4   1  11      167.38      171.13      5.63 o
   5   1  11      165.59      159.83      7.55 o
   6   1  11       26.25       18.76     10.72 o
   7   1  11       74.41       59.64     12.34 o
   8   1  11        8.81       -8.37      8.37 o
   9   1  11       27.53       30.85     13.36 o
   0   2  11     1139.23     1222.44     30.95 o
   1   2  11      445.34      411.79      9.00 o
   2   2  11      211.80      214.20      7.66 o
   3   2  11       30.99       29.34      3.73 o
   4   2  11        8.44        6.05      3.56 o
   5   2  11       49.62       45.09      4.62 o
   6   2  11      112.18      142.34     20.64 o
   7   2  11       51.89       54.77     23.47 o
   8   2  11        6.20       -2.68      9.19 o
   9   2  11        2.48       -3.12     11.53 o
   0   3  11      302.79      318.17      9.77 o
   1   3  11      123.68      144.00      5.04 o
   2   3  11      314.35      331.92     10.54 o
   3   3  11       76.19       72.64      6.11 o
   4   3  11      124.56      117.74     15.90 o
   5   3  11       63.44       70.51     10.47 o
   6   3  11        5.78        7.12      8.28 o
   7   3  11        4.71       10.32     10.52 o
   8   3  11        5.96       -2.20     11.43 o
   0   4  11       57.39       49.72      5.08 o
   1   4  11       63.31       62.38      3.27 o
   2   4  11       50.21       52.80      6.34 o
   3   4  11      148.91      134.82     15.41 o
   4   4  11       22.67       26.01      7.53 o
   5   4  11      305.05      297.38      9.99 o
   6   4  11        6.78       11.79      4.71 o
   7   4  11       23.63       25.79     11.29 o
   8   4  11        1.05       -9.77      9.77 o
   0   5  11       20.00       24.52      4.00 o
   1   5  11       10.58       11.60      3.34 o
   2   5  11       87.19       90.83      8.17 o
   3   5  11       21.84       25.56      7.37 o
   4   5  11      110.23      112.64      8.58 o
   5   5  11       41.32       47.94      7.22 o
   6   5  11        1.84        6.96      7.24 o
   7   5  11       16.52       10.88      8.36 o
   8   5  11        1.64       -4.57     10.68 o
   0   6  11       21.11       13.95      4.67 o
   1   6  11      178.63      179.63      5.74 o
   2   6  11      240.98      249.42      9.31 o
   3   6  11       22.18       23.59      4.64 o
   4   6  11       10.35       10.61      3.84 o
   5   6  11       56.08       59.59      9.96 o
   6   6  11       20.56       18.20     13.40 o
   7   6  11        1.42        4.49      7.50 o
   0   7  11      143.55      140.70      8.95 o
   1   7  11      179.16      181.72     10.64 o
   2   7  11       11.46       13.12      4.43 o
   3   7  11       36.28       22.13      4.92 o
   4   7  11      132.56      131.91      8.27 o
   5   7  11        0.66        4.41      6.48 o
   6   7  11        4.40        2.98      6.29 o
   7   7  11        7.37        9.68      9.44 o
   0   8  11        8.86       31.96     13.15 o
   1   8  11       52.83       63.31      8.47 o
   2   8  11       46.57       50.45      6.80 o
   3   8  11       34.13       30.83      6.08 o
   4   8  11       14.51        2.38      7.19 o
   5   8  11        8.56       -5.33      6.05 o
   6   8  11       14.70        8.30      8.52 o
   0   9  11      108.15      122.08     12.45 o
   1   9  11       16.51       16.90      6.29 o
   2   9  11       34.24       38.44      6.64 o
   3   9  11        2.12       -1.87      5.56 o
   4   9  11       17.23       21.34      8.65 o
   5   9  11        5.61       11.29      8.26 o
   0  10  11        4.33        3.68     10.42 o
   1  10  11        9.68       -0.65      6.10 o
   2  10  11        8.74        6.55      6.81 o
   3  10  11        7.91       -3.24     10.30 o
   4  10  11        3.88        8.82      8.68 o
   0  11  11       31.23       30.39     12.04 o
   1  11  11       20.90       19.78      9.48 o
   2  11  11        8.12       -6.28      9.61 o
   3  11  11        7.47       16.05     11.93 o
   0   0  12      675.17      708.46     26.23 o
   1   0  12       54.65       51.60      9.21 o
   2   0  12      107.65      117.77      6.98 o
   3   0  12        0.20       -1.69      2.51 o
   4   0  12        0.07       -3.05      3.05 o
   5   0  12      100.20       91.08      7.10 o
   6   0  12       72.34       43.71     14.57 o
   7   0  12        0.71        2.83     12.14 o
   8   0  12        6.28       -5.87     13.15 o
   9   0  12       14.10       -5.46     18.21 o
   0   1  12      167.91      166.18      9.05 o
   1   1  12       20.63       25.49      2.78 o
   2   1  12      317.58      326.86      9.09 o
   3   1  12        3.46        4.42      2.55 o
   4   1  12      105.85      106.85      5.83 o
   5   1  12      208.07      184.86      8.08 o
   6   1  12      117.77      122.50     16.29 o
   7   1  12        7.54       18.67     10.01 o
   8   1  12       12.22       -1.72     10.35 o
   9   1  12       13.69       15.40     12.80 o
   0   2  12      151.61      173.30     17.82 o
   1   2  12      344.33      337.86      9.36 o
   2   2  12       17.45       16.82      2.97 o
   3   2  12       68.40       78.25      5.35 o
   4   2  12      133.94      134.95      6.81 o
   5   2  12      374.19      396.03     14.55 o
   6   2  12       41.23       42.37     10.21 o
   7   2  12       18.64       27.46     10.56 o
   8   2  12        0.50       -7.04      9.36 o
   0   3  12      196.95      210.17      8.06 o
   1   3  12       33.84       34.84      3.25 o
   2   3  12       67.17       81.92      4.92 o
   3   3  12      112.33      111.22      8.44 o
   4   3  12       67.09       61.14      7.35 o
   5   3  12       53.80       46.48     13.25 o
   6   3  12      115.64      104.34     17.58 o
   7   3  12        4.61       -7.46      7.46 o
   8   3  12        8.17        5.67     11.31 o
   0   4  12      355.78      354.09     11.87 o
   1   4  12      295.73      315.58      8.72 o
   2   4  12       63.72       59.81      6.66 o
   3   4  12      198.36      199.05     10.91 o
   4   4  12       60.80       65.69      6.96 o
   5   4  12      276.11      265.56     14.15 o
   6   4  12       44.99       54.89     11.87 o
   7   4  12        1.55        2.20      9.28 o
   8   4  12       43.84       37.00     13.12 o
   0   5  12       13.43       10.49      4.23 o
   1   5  12      577.39      614.46     11.57 o
   2   5  12      133.37      124.74      9.19 o
   3   5  12      104.25      129.64     11.05 o
   4   5  12       61.03       54.15      7.05 o
   5   5  12       26.58       35.89      6.63 o
   6   5  12        4.12       -2.95      6.51 o
   7   5  12       13.40       15.59      8.15 o
   8   5  12       15.37        9.85      9.38 o
   0   6  12       12.08       18.08      5.50 o
   1   6  12       16.90       19.49      3.49 o
   2   6  12       65.97       66.20      8.26 o
   3   6  12       95.71       95.44      9.62 o
   4   6  12       54.82       51.13      7.23 o
   5   6  12        8.84       10.49      5.80 o
   6   6  12        1.02       -4.38      6.97 o
   7   6  12        4.50        7.08      8.77 o
   0   7  12       97.94       98.05      8.06 o
   1   7  12       69.73       68.33      7.13 o
   2   7  12       76.75       90.39     11.89 o
   3   7  12        6.61        8.49      5.78 o
   4   7  12       23.87       14.35      9.44 o
   5   7  12       10.90        8.45      6.72 o
   6   7  12        5.54        0.95      6.64 o
   7   7  12        4.12       -1.65      8.43 o
   0   8  12       22.48       34.39     13.96 o
   1   8  12      137.82      147.36     12.45 o
   2   8  12       22.43       34.14      9.45 o
   3   8  12        1.75       -3.84      6.68 o
   4   8  12       68.63       53.22     10.04 o
   5   8  12        1.32        7.17      7.05 o
   6   8  12        6.29        0.48      7.29 o
   0   9  12       38.72       48.35     15.78 o
   1   9  12        6.22        8.45      5.10 o
   2   9  12       13.34       10.40      5.70 o
   3   9  12       12.88        5.32     10.12 o
   4   9  12        1.43        7.26      8.11 o
   5   9  12        6.36        1.29      7.45 o
   0  10  12        3.04       10.72     13.55 o
   1  10  12        4.21       -1.78      7.57 o
   2  10  12        4.48        8.07      7.78 o
   3  10  12       46.08       56.14     11.26 o
   4  10  12        1.08       -1.74      8.96 o
   0  11  12        7.22       -5.66     13.75 o
   1  11  12        0.23       -6.97      9.62 o
   2  11  12       17.58        9.01     11.08 o
   1   0  13        0.58        3.24      3.64 o
   2   0  13       13.13       16.62      4.03 o
   3   0  13       26.94       31.12      3.91 o
   4   0  13        1.08       -3.31      3.31 o
   5   0  13        5.74       12.63      6.41 o
   6   0  13      190.77      187.27     24.09 o
   7   0  13       14.47        0.20     13.35 o
   8   0  13        7.62        8.70     14.56 o
   0   1  13      117.33      137.83     18.73 o
   1   1  13      227.73      225.66      6.69 o
   2   1  13      121.19      131.69      6.07 o
   3   1  13       80.38       88.49      4.55 o
   4   1  13        7.06        9.97      3.97 o
   5   1  13      186.73      189.57      8.09 o
   6   1  13      105.78       71.84     17.40 o
   7   1  13       35.01       28.29     11.43 o
   8   1  13       59.00       80.80     19.63 o
   0   2  13       25.59       28.12      5.44 o
   1   2  13      118.03      130.27      6.12 o
   2   2  13      105.52      101.47      5.59 o
   3   2  13      317.66      295.56      9.71 o
   4   2  13      107.75      104.35      6.56 o
   5   2  13       75.75       67.30     10.95 o
   6   2  13       34.09       40.65     10.39 o
   7   2  13       23.94       20.03     10.16 o
   8   2  13        6.59        6.80     12.44 o
   0   3  13        0.71       -0.32      3.03 o
   1   3  13       86.01       86.14      4.76 o
   2   3  13      683.61      667.62     14.77 o
   3   3  13       91.57       84.84      6.99 o
   4   3  13      277.26      297.51     21.45 o
   5   3  13       29.13       26.95      9.51 o
   6   3  13        1.92        4.89     14.26 o
   7   3  13        8.97        4.35      9.57 o
   8   3  13        5.09        4.82     10.64 o
   0   4  13      131.64      151.69      7.71 o
   1   4  13       85.84       94.30      6.62 o
   2   4  13      209.59      194.30     21.60 o
   3   4  13       27.89       28.35      6.09 o
   4   4  13       51.55       58.33      6.90 o
   5   4  13       37.95       28.98      6.36 o
   6   4  13        1.98        1.91      9.29 o
   7   4  13        8.53       -0.43      8.96 o
   8   4  13        9.78       -3.91     10.39 o
   0   5  13       96.43      102.24      6.01 o
   1   5  13       50.18       55.59      4.20 o
   2   5  13       26.06       33.05      7.74 o
   3   5  13       97.91       98.93      9.18 o
   4   5  13       23.33       16.88      5.73 o
   5   5  13       18.17       14.97      5.89 o
   6   5  13       44.12       38.22     13.02 o
   7   5  13       57.97       61.73     11.16 o
   0   6  13       72.86       66.01      6.60 o
   1   6  13       28.98       34.20      6.25 o
   2   6  13       40.80       35.58      7.08 o
   3   6  13       68.68       93.78      9.57 o
   4   6  13       15.09       16.39      5.86 o
   5   6  13       12.64       12.09      6.21 o
   6   6  13        0.77        3.37      8.11 o
   7   6  13        7.00        3.27      8.23 o
   0   7  13      153.32      158.80      9.62 o
   1   7  13       93.91      107.99      9.81 o
   2   7  13       67.02       55.76      8.59 o
   3   7  13       10.05        7.94      7.12 o
   4   7  13        7.08        3.68      6.63 o
   5   7  13       13.57        7.29      6.49 o
   6   7  13        9.90       27.88      9.66 o
   0   8  13        5.50        0.79      7.59 o
   1   8  13       42.47       50.15     10.39 o
   2   8  13        8.28       -0.25      7.24 o
   3   8  13        3.43       -0.90      6.50 o
   4   8  13       17.25       17.89      8.33 o
   5   8  13        2.67        8.70      6.71 o
   6   8  13       25.19       32.71      9.05 o
   0   9  13       23.08       12.95     12.34 o
   1   9  13        2.53        7.36      6.98 o
   2   9  13        2.17        2.38      7.00 o
   3   9  13        9.61       15.21      8.24 o
   4   9  13        3.44        0.36      7.85 o
   5   9  13        2.61        0.87      7.60 o
   0  10  13       18.16        9.71     12.74 o
   1  10  13        0.66       -8.69      8.69 o
   2  10  13        0.27        3.36      9.04 o
   3  10  13        6.25       10.47      8.92 o
   0  11  13        4.80       27.31     15.78 o
   1  11  13       14.42       12.42     11.23 o
   0   0  14     1324.56     1428.22     47.14 o
   1   0  14      690.51      672.08     19.98 o
   2   0  14      257.57      269.20     11.01 o
   3   0  14        0.73        1.96      3.11 o
   4   0  14       12.46       15.89      4.04 o
   5   0  14       78.28       65.07     10.56 o
   6   0  14      296.37      341.30     31.19 o
   7   0  14       20.08        2.02     12.95 o
   8   0  14        8.03       23.87     17.19 o
   0   1  14      777.96      818.94     18.46 o
   1   1  14      220.75      226.26      6.90 o
   2   1  14      194.46      192.65      9.39 o
   3   1  14       47.08       54.58      4.31 o
   4   1  14       19.91       20.70      4.38 o
   5   1  14      102.07      105.92     12.88 o
   6   1  14        2.89       -5.13      7.93 o
   7   1  14       10.05       14.73     10.21 o
   8   1  14       22.75       33.90     12.58 o
   0   2  14      217.12      249.84     11.95 o
   1   2  14      255.45      236.80      8.26 o
   2   2  14      120.59      129.92      6.00 o
   3   2  14       40.96       40.80      6.14 o
   4   2  14      349.88      343.21     11.27 o
   5   2  14      121.31       95.83     12.79 o
   6   2  14       57.72       39.61     11.01 o
   7   2  14        9.17        1.37     11.93 o
   8   2  14       16.13       -2.93     10.87 o
   0   3  14       39.26       37.59      4.56 o
   1   3  14      117.45      114.03      5.46 o
   2   3  14      102.36       89.45      5.52 o
   3   3  14      162.81      172.55      9.05 o
   4   3  14      126.78      122.35      9.72 o
   5   3  14      175.33      190.60     28.54 o
   6   3  14       61.64       52.27     11.94 o
   7   3  14        5.38        8.02      9.93 o
   8   3  14        9.63        2.96     11.22 o
   0   4  14      280.72      288.16     10.39 o
   1   4  14       55.67       67.13      4.88 o
   2   4  14      170.48      188.55     10.56 o
   3   4  14      175.32      167.69      9.50 o
   4   4  14       53.36       60.43      7.10 o
   5   4  14       12.84        7.19      5.42 o
   6   4  14        0.20       -0.27      8.94 o
   7   4  14        3.12        0.02      9.86 o
   8   4  14        1.72       -6.52     11.66 o
   0   5  14        1.73        1.06      4.08 o
   1   5  14       72.57       78.87     11.19 o
   2   5  14       57.41       54.33      7.51 o
   3   5  14       40.06       34.27     12.71 o
   4   5  14       13.05        6.98      5.32 o
   5   5  14       47.44       43.10      7.36 o
   6   5  14        6.62        0.17      7.17 o
   7   5  14        5.65        2.20      8.23 o
   0   6  14        2.28       -4.15      4.49 o
   1   6  14       36.62       38.25      5.58 o
   2   6  14        1.04        3.22      6.34 o
   3   6  14      106.01      116.03     12.66 o
   4   6  14        9.52        8.60      8.47 o
   5   6  14        5.02        0.29      5.50 o
   6   6  14        2.87        4.70      7.71 o
   7   6  14        1.37        2.66      9.06 o
   0   7  14        1.35        4.85      9.61 o
   1   7  14       24.61       33.88      8.70 o
   2   7  14       85.38       63.00      9.13 o
   3   7  14        8.52        8.25      6.44 o
   4   7  14        2.63       -2.54      6.48 o
   5   7  14       19.50        9.27      6.71 o
   6   7  14       27.52       25.98     10.77 o
   0   8  14        0.00       -5.27      7.10 o
   1   8  14       28.99       24.69      7.59 o
   2   8  14        2.22        1.24      7.17 o
   3   8  14        0.95        1.30      6.95 o
   4   8  14       13.79       19.53      8.13 o
   5   8  14        6.54       13.07      7.56 o
   0   9  14       17.42        4.45     11.93 o
   1   9  14        1.28        0.61      6.61 o
   2   9  14       11.64       10.05      8.05 o
   3   9  14        9.81       -4.31      7.48 o
   4   9  14        4.48        0.68      7.54 o
   0  10  14       11.40       15.17     14.36 o
   1  10  14        4.18        7.47     11.63 o
   2  10  14        7.94       -5.59      8.66 o
   3  10  14        8.49       16.59      9.84 o
   1   0  15       78.93       91.06      7.17 o
   2   0  15        6.65        7.22      7.08 o
   3   0  15      158.94      147.18     18.42 o
   4   0  15       36.51       35.92      5.02 o
   5   0  15        2.11       18.00     11.93 o
   6   0  15        4.95       -5.87     10.52 o
   7   0  15       17.36       30.75     17.19 o
   8   0  15       26.24       41.27     19.62 o
   0   1  15        7.76       16.85      3.66 o
   1   1  15      219.36      201.11      6.25 o
   2   1  15      222.13      251.33     10.75 o
   3   1  15      322.45      285.24      9.28 o
   4   1  15      137.64      139.63      7.72 o
   5   1  15       25.08       46.15     10.37 o
   6   1  15        2.83        1.10      8.61 o
   7   1  15       10.65       12.33     10.51 o
   8   1  15        7.74       11.23     12.07 o
   0   2  15       43.04       47.29     19.73 o
   1   2  15      516.50      507.27     12.87 o
   2   2  15      115.52      109.14      5.83 o
   3   2  15       46.88       55.11      6.36 o
   4   2  15       38.16       42.66      5.36 o
   5   2  15       51.36       57.52     11.71 o
   6   2  15       13.42       13.46      9.64 o
   7   2  15        5.66        9.26     10.51 o
   8   2  15        1.33       -8.60     10.44 o
   0   3  15       17.19       22.53      4.70 o
   1   3  15       75.18       73.09      5.56 o
   2   3  15       18.18       23.21      4.05 o
   3   3  15       72.45       75.51      7.02 o
   4   3  15       73.08       75.11      7.59 o
   5   3  15       32.47       41.06     10.57 o
   6   3  15       16.40        2.17     11.13 o
   7   3  15        9.69       -5.02      9.22 o
   8   3  15       18.22       32.47     13.14 o
   0   4  15        7.35       14.58      8.20 o
   1   4  15        4.93       11.47      3.99 o
   2   4  15       46.51       59.81      7.28 o
   3   4  15       82.30       93.62      9.88 o
   4   4  15       88.63       94.08     13.40 o
   5   4  15       33.93       28.31      6.41 o
   6   4  15        4.51       -6.22      6.22 o
   7   4  15       14.19        0.27     10.31 o
   0   5  15       71.46       66.40     10.32 o
   1   5  15      118.77      119.25      7.36 o
   2   5  15       69.56       69.09     15.66 o
   3   5  15      127.25      112.01     10.09 o
   4   5  15       64.23       70.69      8.08 o
   5   5  15        0.67        3.55      5.54 o
   6   5  15       39.55       38.95      9.79 o
   7   5  15       15.70       -3.52      9.18 o
   0   6  15      181.79      176.62     18.12 o
   1   6  15       35.78       30.69      5.58 o
   2   6  15       23.72       21.39      6.93 o
   3   6  15        9.69       16.89      6.98 o
   4   6  15        2.32       -3.53      5.36 o
   5   6  15       44.05       39.92      7.75 o
   6   6  15        7.08       -1.98      7.61 o
   7   6  15       20.96       11.06     10.79 o
   0   7  15      128.26      131.47     12.35 o
   1   7  15       34.76       35.86     17.70 o
   2   7  15       19.22       20.23      7.39 o
   3   7  15       37.85       34.46      8.46 o
   4   7  15       30.30       39.17      7.96 o
   5   7  15        3.90        3.52      6.47 o
   6   7  15        9.77        9.26      7.36 o
   0   8  15       27.88       12.95     12.34 o
   1   8  15       21.41       33.12      8.31 o
   2   8  15       57.12       58.58      9.84 o
   3   8  15       21.83       13.15      8.25 o
   4   8  15       11.57       -6.10      7.55 o
   5   8  15        2.32        2.51      8.59 o
   0   9  15        9.24        4.65     13.15 o
   1   9  15        0.00       12.88      9.39 o
   2   9  15        4.38        6.27      8.04 o
   3   9  15        9.56        7.50      8.21 o
   4   9  15        1.74        0.60      8.40 o
   0  10  15        0.87       11.12     14.56 o
   1  10  15        3.32        2.00      9.23 o
   2  10  15       10.53       21.26     11.38 o
   0   0  16        4.31       -3.97      3.97 o
   1   0  16        3.49        3.00      3.57 o
   2   0  16       24.95       30.81      5.23 o
   3   0  16      217.41      218.31     22.28 o
   4   0  16        2.53        7.34      7.40 o
   5   0  16      202.88      143.14     20.65 o
   6   0  16        0.40       -9.51      9.51 o
   7   0  16        2.19        3.24     15.78 o
   8   0  16        2.10       -5.66     16.79 o
   0   1  16       60.31       63.37      7.10 o
   1   1  16      195.22      190.75      6.05 o
   2   1  16      352.88      338.67     12.65 o
   3   1  16       54.59       62.03      5.22 o
   4   1  16      207.57      198.46     17.92 o
   5   1  16       12.26        5.51      7.72 o
   6   1  16       12.66       20.73     10.08 o
   7   1  16        7.71        8.13     10.30 o
   8   1  16        1.26       -7.29     11.43 o
   0   2  16       11.26        8.40      4.86 o
   1   2  16       31.22       30.79      5.64 o
   2   2  16       25.62       23.79      4.48 o
   3   2  16        8.24       27.93      8.48 o
   4   2  16        3.95        4.23      5.41 o
   5   2  16       26.92       32.20     10.28 o
   6   2  16       11.41       -3.22      8.58 o
   7   2  16       17.12       13.71     13.45 o
   8   2  16        2.68       -7.82     13.35 o
   0   3  16       74.52       85.21      7.83 o
   1   3  16        2.08       -2.44      3.23 o
   2   3  16      453.67      430.29     20.72 o
   3   3  16      164.53      188.27      9.93 o
   4   3  16      149.25      140.32      9.23 o
   5   3  16       62.04       53.68     17.00 o
   6   3  16       40.78       33.78     13.55 o
   7   3  16       12.78       -0.03      9.57 o
   0   4  16       65.56       79.26      8.94 o
   1   4  16       87.76       86.88      6.47 o
   2   4  16      161.75      155.68      7.77 o
   3   4  16       35.01       56.49     13.91 o
   4   4  16       25.11       26.19      6.44 o
   5   4  16        0.83        2.07      5.70 o
   6   4  16       26.76       31.80      9.02 o
   7   4  16        3.98        8.55     10.93 o
   0   5  16       24.08       24.07      7.17 o
   1   5  16       80.70       78.70      6.54 o
   2   5  16       18.08       12.47      7.22 o
   3   5  16       63.69       65.04      8.60 o
   4   5  16       70.64       82.46      9.25 o
   5   5  16       43.83       48.89      9.42 o
   6   5  16        2.25        6.26      8.01 o
   7   5  16        9.77        9.59      9.11 o
   0   6  16        8.84        4.30      8.09 o
   1   6  16       60.80       58.69      6.56 o
   2   6  16       12.26        7.77      6.36 o
   3   6  16       58.21       62.11     12.64 o
   4   6  16       14.18       19.44      6.74 o
   5   6  16        4.91       10.01      6.51 o
   6   6  16        0.62       -6.32      8.14 o
   0   7  16       77.08      102.13     11.57 o
   1   7  16       11.78        1.49      6.21 o
   2   7  16        4.82       -2.24      7.01 o
   3   7  16        1.71       -0.34      6.76 o
   4   7  16        7.43       13.24      6.68 o
   5   7  16        5.01       -2.77      6.56 o
   6   7  16       10.33        5.21      7.51 o
   0   8  16       40.77       48.96     16.99 o
   1   8  16       24.63       11.90      7.24 o
   2   8  16        2.72        5.12      7.43 o
   3   8  16       11.68        0.76      7.46 o
   4   8  16        1.80        3.52      8.21 o
   5   8  16        0.11       -3.52      7.07 o
   0   9  16       22.88       -4.25     12.74 o
   1   9  16       11.66       24.99     17.60 o
   2   9  16       12.43       12.73      8.22 o
   3   9  16        1.89       -1.91     10.84 o
   0  10  16       28.43       59.27     20.23 o
   1  10  16        5.21        2.39     11.00 o
   1   0  17        0.43       -2.81      5.14 o
   2   0  17        2.48        3.68      4.50 o
   3   0  17      155.22      187.25     21.46 o
   4   0  17       48.29       26.10     13.15 o
   5   0  17       17.96       39.04     14.36 o
   6   0  17        0.09        7.48     12.95 o
   7   0  17        3.10       -9.30     12.54 o
   0   1  17        0.00       -3.10      3.15 o
   1   1  17      214.72      226.03      6.70 o
   2   1  17      187.37      214.31      9.02 o
   3   1  17      494.29      536.87     17.02 o
   4   1  17      213.90      218.59     26.93 o
   5   1  17        5.55        3.24     10.42 o
   6   1  17        0.22       -3.59     10.32 o
   7   1  17        3.57        9.38     11.51 o
   0   2  17        7.03        7.13      3.99 o
   1   2  17      297.61      274.26      9.71 o
   2   2  17        9.48       10.13      3.86 o
   3   2  17       44.52       47.86      7.15 o
   4   2  17       83.85       78.43      8.31 o
   5   2  17       22.28       25.09     16.28 o
   6   2  17        7.06        1.91      9.45 o
   7   2  17        2.42       -4.47      9.87 o
   0   3  17       22.27       24.53      6.42 o
   1   3  17       49.30       45.43      5.14 o
   2   3  17       78.53       80.02      6.20 o
   3   3  17        7.46       -2.73      3.42 o
   4   3  17       55.08       53.07      7.37 o
   5   3  17        0.88       10.65      9.43 o
   6   3  17        7.91       -1.05     11.02 o
   7   3  17       13.03       -6.92     10.52 o
   0   4  17       11.56        3.02      6.57 o
   1   4  17      116.46      122.29     10.63 o
   2   4  17       13.01       13.16      5.28 o
   3   4  17       27.41       29.11      6.26 o
   4   4  17       27.54       22.01      6.36 o
   5   4  17        9.19        6.79      5.99 o
   6   4  17        2.34       -1.66      7.41 o
   7   4  17        2.17        4.69      8.91 o
   0   5  17      416.94      399.51     18.50 o
   1   5  17       26.31       13.41      7.53 o
   2   5  17        1.31        2.23      5.79 o
   3   5  17        9.41        7.39      6.39 o
   4   5  17        8.84        8.46      5.99 o
   5   5  17       21.17       17.34      7.15 o
   6   5  17        1.20       -1.66      9.07 o
   0   6  17       14.33        8.93     12.44 o
   1   6  17       64.72       69.80     12.26 o
   2   6  17        7.58        8.39     10.23 o
   3   6  17        1.69       -3.96      5.88 o
   4   6  17       18.60       11.38      6.74 o
   5   6  17        1.57       -5.43      6.14 o
   6   6  17        1.97       16.67      9.33 o
   0   7  17       18.71        6.11      7.72 o
   1   7  17        7.00        8.20     10.28 o
   2   7  17        2.57        1.03      7.18 o
   3   7  17       25.16       19.86      8.31 o
   4   7  17        6.40        6.75      6.56 o
   5   7  17        3.75        1.00      7.47 o
   0   8  17        0.59       -0.20     10.72 o
   1   8  17       25.72       28.35     18.81 o
   2   8  17        8.76       -2.03      7.18 o
   3   8  17        4.84       -4.63      7.87 o
   4   8  17       21.00       15.00     11.47 o
   0   9  17        1.75        3.44     13.75 o
   1   9  17        5.64        6.65      9.80 o
   2   9  17        1.00       -2.45      8.79 o
   3   9  17       11.76        9.68      8.96 o
   0   0  18      210.01      248.65     17.72 o
   1   0  18      126.13      139.79      8.09 o
   2   0  18      115.41      114.93     23.88 o
   3   0  18      105.19      120.01     18.62 o
   4   0  18       85.10       66.78     17.00 o
   5   0  18        4.75       -1.62     10.52 o
   6   0  18        0.02      -11.93     11.93 o
   7   0  18        0.06       17.60     16.18 o
   0   1  18      202.70      225.98     11.98 o
   1   1  18       30.45       27.12      3.41 o
   2   1  18      475.90      458.11     14.75 o
   3   1  18      176.32      186.70     10.16 o
   4   1  18       16.93       21.73      9.06 o
   5   1  18        5.54        0.22      8.14 o
   6   1  18       20.48       29.22     10.99 o
   7   1  18       11.22        1.68     10.94 o
   0   2  18        7.58        9.39      4.04 o
   1   2  18       76.24       85.18      6.44 o
   2   2  18       22.00       24.09      4.55 o
   3   2  18      192.97      206.56      9.81 o
   4   2  18        7.30       17.97      6.29 o
   5   2  18       38.76       40.81     14.16 o
   6   2  18        7.14        8.95     10.51 o
   7   2  18       26.57       30.06     13.63 o
   0   3  18      258.95      250.80     20.66 o
   1   3  18        0.93        3.79      4.20 o
   2   3  18      254.28      239.67      9.15 o
   3   3  18       15.85       25.53      4.32 o
   4   3  18      158.50      152.65     12.50 o
   5   3  18        7.83       15.12      8.02 o
   6   3  18        0.12       -8.84      8.84 o
   7   3  18       19.10        9.02     12.52 o
   0   4  18      122.19      117.34     10.98 o
   1   4  18      124.19      127.47      7.82 o
   2   4  18       27.89       27.69      5.17 o
   3   4  18       15.39        5.25      5.26 o
   4   4  18       18.91       23.84      6.78 o
   5   4  18       13.17        9.38      6.23 o
   6   4  18        8.12       -0.60      8.68 o
   0   5  18        0.17        7.92      6.97 o
   1   5  18       10.58        3.47      4.70 o
   2   5  18       25.99       19.36      6.79 o
   3   5  18       48.27       39.43      7.30 o
   4   5  18       50.52       41.73     10.13 o
   5   5  18       21.61       22.58      6.77 o
   6   5  18        0.19       -5.97      7.74 o
   0   6  18        7.21        4.87     15.78 o
   1   6  18       18.04        9.30      6.69 o
   2   6  18       27.36       22.41      7.40 o
   3   6  18        6.85        4.85      7.20 o
   4   6  18       19.49       17.03      7.68 o
   5   6  18        1.28        8.56      6.98 o
   0   7  18        3.56       24.48     12.54 o
   1   7  18       31.54       21.99      7.68 o
   2   7  18        9.93       -5.41      6.91 o
   3   7  18        4.50       10.95      8.01 o
   4   7  18        7.14        6.49      6.97 o
   5   7  18        2.27       -3.53      7.25 o
   0   8  18       32.88       18.41     14.16 o
   1   8  18        2.79       17.81      9.36 o
   2   8  18        1.74       -7.04      7.04 o
   3   8  18        1.72        1.89      7.84 o
   4   8  18        0.04       -5.61      7.55 o
   0   9  18        0.64        4.45     13.35 o
   1   9  18        6.72       10.20     10.57 o
   2   9  18        4.71        8.46     10.42 o
   1   0  19       29.55       27.88      5.18 o
   2   0  19       10.99        6.37      5.46 o
   3   0  19       45.87       46.53     15.38 o
   4   0  19        0.07       -9.91      9.91 o
   5   0  19        8.17       24.68     14.36 o
   6   0  19        0.40       -7.48     12.34 o
   7   0  19        0.88      -11.33     14.56 o
   0   1  19       13.60       19.07      4.82 o
   1   1  19      132.63      141.09      5.38 o
   2   1  19       11.63       14.56      4.09 o
   3   1  19       39.85       39.38      6.34 o
   4   1  19      136.73      151.82     42.10 o
   5   1  19        6.46       -1.76      8.90 o
   6   1  19        4.29       -5.91      9.29 o
   7   1  19        0.85        8.77     12.74 o
   0   2  19       11.76        5.32      4.05 o
   1   2  19       44.19       43.55      5.53 o
   2   2  19        9.54        9.99      4.23 o
   3   2  19      181.81      185.43      8.62 o
   4   2  19        8.69        5.87      4.89 o
   5   2  19       18.96       33.85     11.66 o
   6   2  19       24.22       20.17     11.58 o
   7   2  19        3.02       20.15     16.18 o
   0   3  19       13.87       27.84      7.34 o
   1   3  19       53.07       41.44      5.64 o
   2   3  19       33.62       31.94      4.86 o
   3   3  19       73.34       81.42      7.67 o
   4   3  19       10.21        6.37      6.66 o
   5   3  19        2.41        0.30      6.54 o
   6   3  19       28.82       16.81     27.82 o
   0   4  19       79.35       92.15     12.44 o
   1   4  19        4.96        4.76      4.68 o
   2   4  19       21.23       26.60      6.93 o
   3   4  19       41.64       36.26      6.90 o
   4   4  19        4.25       15.86      6.06 o
   5   4  19        5.65       11.30      6.47 o
   6   4  19       15.77       13.51     10.07 o
   0   5  19       55.63       50.56      9.04 o
   1   5  19       37.82       38.84      7.77 o
   2   5  19       36.87       32.04      7.63 o
   3   5  19       23.36       32.16      8.41 o
   4   5  19       20.23       14.09      6.88 o
   5   5  19       17.82        9.87      6.81 o
   6   5  19        9.17        5.48      9.07 o
   0   6  19        0.18       -1.15      6.99 o
   1   6  19       44.58       37.41      8.40 o
   2   6  19       12.11        6.70      7.02 o
   3   6  19        6.85       -6.48      6.48 o
   4   6  19       21.37       34.78      8.36 o
   5   6  19        5.96        1.77      6.87 o
   0   7  19        0.03       13.96     11.93 o
   1   7  19        3.89       -0.71      8.75 o
   2   7  19        5.87       -0.39      7.43 o
   3   7  19       19.31       35.37      9.69 o
   4   7  19        7.49        5.54      7.25 o
   0   8  19        0.26        5.06     13.35 o
   1   8  19        7.34       13.38      9.36 o
   2   8  19        0.64       22.65     10.58 o
   3   8  19       15.60        3.76     10.56 o
   0   9  19        1.46       -3.03     13.35 o
   1   9  19       28.35       14.85     10.05 o
   0   0  20      495.65      487.93     19.29 o
   1   0  20        5.59       -3.06      6.67 o
   2   0  20       32.08       28.53     13.76 o
   3   0  20       44.39       41.07     14.77 o
   4   0  20        0.05       -8.29     10.92 o
   5   0  20        0.33       -3.24     12.74 o
   6   0  20        1.36        0.40     13.96 o
   0   1  20       20.13       11.17      4.83 o
   1   1  20        6.39        5.41      2.96 o
   2   1  20       48.83       55.57      5.58 o
   3   1  20       84.67       71.46      9.25 o
   4   1  20       18.62       13.81      9.87 o
   5   1  20        1.42       -5.25     13.75 o
   6   1  20       24.52       30.70     12.28 o
   0   2  20      240.90      234.89     11.02 o
   1   2  20       20.64       17.56      6.40 o
   2   2  20        3.43       -2.72      3.90 o
   3   2  20        2.36        4.08      4.57 o
   4   2  20        3.14       -2.10      6.60 o
   5   2  20        1.32       -1.47     10.32 o
   6   2  20        6.85       13.23     20.33 o
   0   3  20        4.14        1.04      6.22 o
   1   3  20      146.89      154.18      8.65 o
   2   3  20       21.59       23.44      4.92 o
   3   3  20       30.63       27.51      8.91 o
   4   3  20        8.38       -2.13      5.36 o
   5   3  20       30.85       22.56      8.63 o
   6   3  20       11.08       10.30     10.96 o
   0   4  20        0.81        2.93      6.44 o
   1   4  20        8.70        2.09      4.90 o
   2   4  20       26.16       37.47      7.61 o
   3   4  20       20.38       21.57      6.45 o
   4   4  20        5.22        5.16      5.81 o
   5   4  20       21.30       15.37      8.50 o
   6   4  20        0.73       -6.15      8.90 o
   0   5  20       15.66       23.21     14.97 o
   1   5  20       34.43       18.44      6.95 o
   2   5  20       66.79       66.14     12.50 o
   3   5  20        8.82        1.08      6.31 o
   4   5  20        6.61        8.50      6.43 o
   5   5  20        7.15        4.16      7.16 o
   0   6  20        1.91       12.74     12.74 o
   1   6  20        6.65       17.67     11.09 o
   2   6  20       10.72        3.54      7.00 o
   3   6  20        9.34        7.75      6.90 o
   4   6  20       16.60       17.21     10.16 o
   0   7  20        3.90        0.40     11.53 o
   1   7  20        0.35        7.59      8.65 o
   2   7  20        5.42        5.87      7.90 o
   3   7  20        0.61       -3.71      7.67 o
   4   7  20        6.31        2.53      7.66 o
   0   8  20        2.78       15.17     12.34 o
   1   8  20        4.83        1.96     10.11 o
   2   8  20        4.17        0.39      9.58 o
   1   0  21      141.00      141.15      7.94 o
   2   0  21       24.15       34.70      8.85 o
   3   0  21        6.70        5.46     11.33 o
   4   0  21        3.53      -10.32     10.32 o
   5   0  21        0.00       -5.06     13.15 o
   6   0  21       11.27        2.43     15.98 o
   0   1  21       51.48       44.96      5.60 o
   1   1  21       76.09       72.23      6.42 o
   2   1  21       33.02       24.09      6.27 o
   3   1  21        1.11       -2.54      5.76 o
   4   1  21        4.47      -13.45     13.45 o
   5   1  21       17.10       16.00     18.21 o
   6   1  21        0.93       -4.17     16.89 o
   0   2  21        4.68        4.31      6.27 o
   1   2  21       54.64       62.93      5.23 o
   2   2  21       22.76       30.88      5.27 o
   3   2  21        1.18       -5.72      5.72 o
   4   2  21        1.73        9.12      7.43 o
   5   2  21       11.05        8.79      7.65 o
   6   2  21        5.66       11.02     13.35 o
   0   3  21       38.92       36.88     11.43 o
   1   3  21       25.66       28.26      5.66 o
   2   3  21       13.24        9.98      7.06 o
   3   3  21        2.74       -0.03      5.04 o
   4   3  21       30.06       26.20      8.14 o
   5   3  21        6.57        5.35      8.29 o
   6   3  21       10.24       13.82      8.96 o
   0   4  21        6.78        1.08      9.41 o
   1   4  21        3.50       -4.92      4.92 o
   2   4  21        0.21        3.03      5.54 o
   3   4  21       11.54        7.21      6.01 o
   4   4  21        4.61       -0.75      7.92 o
   5   4  21        5.33       -4.58      7.41 o
   0   5  21       14.23       20.84      8.58 o
   1   5  21       18.98        9.77      6.80 o
   2   5  21       43.58       50.22      8.89 o
   3   5  21        9.47       13.09      6.83 o
   4   5  21        2.32        4.50      7.90 o
   5   5  21       16.84       14.00      9.25 o
   0   6  21        0.57       -0.20     11.33 o
   1   6  21        7.50        4.95      7.38 o
   2   6  21        9.18       12.79      9.91 o
   3   6  21        3.96       11.04      7.13 o
   4   6  21        8.83       14.90      7.73 o
   0   7  21        3.96       -2.83     11.33 o
   1   7  21        4.74       -4.36      8.36 o
   2   7  21       31.48       43.27     12.57 o
   3   7  21       10.57        2.11      8.67 o
   0   8  21        3.46        1.62     13.96 o
   0   0  22       35.04       26.01      7.37 o
   1   0  22        6.35        9.65      5.54 o
   2   0  22        1.33       -2.73      6.94 o
   3   0  22        0.04       -1.01     11.93 o
   4   0  22        1.88        3.03     13.55 o
   5   0  22        1.20       -5.06     13.15 o
   0   1  22        8.94        4.02      5.46 o
   1   1  22       13.57       11.82      3.95 o
   2   1  22       78.67       84.04      6.81 o
   3   1  22       13.93       15.55      5.68 o
   4   1  22        0.78        0.45      6.80 o
   5   1  22       10.25       21.59     12.01 o
   0   2  22       20.76       15.75      9.20 o
   1   2  22       39.67       42.13      5.00 o
   2   2  22       22.56       16.71      4.91 o
   3   2  22       29.77       30.47      8.70 o
   4   2  22        6.14       12.26      8.17 o
   5   2  22       42.22       45.05     15.91 o
   0   3  22        0.53        6.60      7.48 o
   1   3  22        8.00       11.48      5.29 o
   2   3  22       38.81       32.05      6.78 o
   3   3  22        0.25        3.42      6.87 o
   4   3  22        0.15       -6.70      6.70 o
   5   3  22        1.09       -3.16      7.73 o
   0   4  22       13.62        4.54      7.43 o
   1   4  22       62.18       46.29      8.19 o
   2   4  22       37.84       37.06      7.40 o
   3   4  22       18.11        8.53      6.51 o
   4   4  22       15.81       19.74      8.63 o
   5   4  22        9.00       17.07      9.38 o
   0   5  22        9.99       -0.61     10.92 o
   1   5  22       10.28        9.65      7.61 o
   2   5  22       16.12       17.50      7.82 o
   3   5  22       10.15       18.16      7.10 o
   4   5  22        8.26       11.56      8.64 o
   0   6  22        0.02       -7.48     12.34 o
   1   6  22       26.48       18.66     11.43 o
   2   6  22        6.46       -3.79      7.78 o
   3   6  22        2.48        1.91      6.76 o
   0   7  22       16.06        1.82     13.96 o
   1   7  22        1.64        0.70      9.29 o
   2   7  22        4.09        1.11      9.38 o
   1   0  23       21.44       26.50      7.01 o
   2   0  23        0.28       10.73      6.10 o
   3   0  23        2.84       -7.56      7.56 o
   4   0  23        9.55       28.12     15.58 o
   5   0  23       15.78       35.00     19.82 o
   0   1  23        2.13        4.00      5.83 o
   1   1  23        6.47        7.03      4.57 o
   2   1  23        1.55        4.21      4.88 o
   3   1  23       13.05        8.48      9.77 o
   4   1  23        6.14        0.93      7.57 o
   5   1  23       13.85       11.02     11.09 o
   0   2  23        5.23        6.13      7.28 o
   1   2  23        2.65        8.38      4.69 o
   2   2  23        4.82        1.36      6.50 o
   3   2  23        0.10        4.67      7.54 o
   4   2  23        2.96        9.95      7.79 o
   5   2  23        2.62       -7.82      7.82 o
   0   3  23       21.93        8.70      7.72 o
   1   3  23        3.89       -1.72      4.71 o
   2   3  23       10.48        8.67      7.15 o
   3   3  23        6.99       13.23      7.91 o
   4   3  23       19.69        9.52      8.94 o
   0   4  23       33.26       17.73      8.86 o
   1   4  23       11.13        2.18      6.40 o
   2   4  23       34.00       29.07      7.38 o
   3   4  23        1.12        1.90      7.60 o
   4   4  23        4.83        6.34     10.57 o
   0   5  23       46.67       51.79     16.39 o
   1   5  23        2.88       -0.16      7.31 o
   2   5  23        6.99        5.39      6.60 o
   3   5  23        6.17       -3.83      6.81 o
   0   6  23        0.18       -6.47     12.54 o
   1   6  23        3.17       -7.22      9.06 o
   2   6  23       19.74       28.54     10.77 o
   0   0  24        3.06        3.24     11.93 o
   1   0  24        0.03        0.98      6.71 o
   2   0  24        1.78        4.30      6.51 o
   3   0  24        2.36       -0.02      9.61 o
   4   0  24        0.01      -11.12     12.95 o
   0   1  24        7.83        8.19      8.87 o
   1   1  24        2.79        4.29      5.09 o
   2   1  24        3.49        6.42      4.77 o
   3   1  24        8.29        6.42      7.61 o
   4   1  24       33.54       23.26      9.19 o
   0   2  24        1.30       -2.95      5.72 o
   1   2  24        3.40       -2.67      5.32 o
   2   2  24       10.33        8.61      7.89 o
   3   2  24       15.34        2.04      7.61 o
   4   2  24        4.84       13.20      8.79 o
   0   3  24        1.88       -1.62      7.72 o
   1   3  24        2.13        1.15      5.74 o
   2   3  24        4.86        3.10      9.23 o
   3   3  24       14.75        9.04      8.57 o
   4   3  24       28.35        9.54      9.07 o
   0   4  24        2.62       13.96     11.13 o
   1   4  24        5.24        5.98      7.45 o
   2   4  24       10.46       12.27      8.25 o
   3   4  24       14.81       23.71      9.78 o
   0   5  24        5.01       11.13     13.96 o
   1   5  24        5.46        0.65      8.86 o
   2   5  24       11.00       -1.13      8.44 o
   1   0  25        7.12       12.34      9.58 o
   2   0  25        7.77        8.00      7.12 o
   3   0  25        0.26       -6.82      8.61 o
   4   0  25        3.17       -1.64      9.30 o
   0   1  25        1.57        4.61      8.85 o
   1   1  25       13.14       13.42      5.66 o
   2   1  25        3.76       -1.00      6.98 o
   3   1  25        6.14        6.53      6.31 o
   0   2  25        3.81        4.09      9.08 o
   1   2  25       10.92        5.90      7.32 o
   2   2  25        5.25        9.63      7.77 o
   3   2  25       19.35       17.37      9.09 o
   0   3  25        0.06        0.40      9.91 o
   1   3  25        4.01       -3.71      7.00 o
   2   3  25       22.53       19.99      8.67 o
   3   3  25       11.92        2.52      8.18 o
   0   4  25        2.52       -6.47     11.33 o
   1   4  25        6.38       12.82      9.28 o
   2   4  25        1.38       -4.58      8.14 o
   0   5  25        8.70        3.44     12.74 o
   0   0  26        1.23        0.61     13.75 o
   1   0  26        5.75       22.49      9.96 o
   2   0  26        7.13        5.86      9.81 o
   0   1  26       28.28       15.24      9.50 o
   1   1  26        5.75        3.29      7.01 o
   2   1  26        0.56        0.09      6.43 o
   0   2  26       18.51       29.64     14.46 o
   1   2  26        1.65        0.85      9.18 o
   2   2  26        1.11       -7.48      7.48 o
   0   3  26        0.23        5.26     13.55 o
   1   3  26        3.57       -6.59      9.18 o
   1   0  27       19.68       23.59     11.34 o
   0   1  27        1.97       -6.22      9.93 o
 
